# Supplementary material for: Regulation of formin INF2 and its alteration in INF2-linked inherited disorders
Source: Cell Mol Life Sci. 2024 Nov 25;81(1):463. doi: 10.1007/s00018-024-05499-3 (PMC11589041; doi:10.1007/s00018-024-05499-3)
Supplement: Supplementary file 3 — Supplementary file3 (XLSX 429 KB) [file 18_2024_5499_MOESM3_ESM.xlsx]

## Sheet: Table-S1
Protein variant	a.a.1	Position	a.a.2	AlphaMissense score	AlphaMissense	PROVEAN score	PROVEAN	SIFT score	SIFT	PolyPhen-2 score	PolyPhen-2	Pathogenic/ Population	Pathogenic reference	Pathogenic main phenotype	Population in ClinVar
p.Ser2Ala	S	2	A	0.1033	Likely benign	-1.48	Neutral	0	Damaging	0.901	Possibly damaging	NA
p.Ser2Pro	S	2	P	0.2124	Likely benign	-2.81	Deleterious	0	Damaging	0.358	Benign	NA
p.Ser2Thr	S	2	T	0.1129	Likely benign	-1.51	Neutral	0	Damaging	0.932	Probably damaging	NA
p.Ser2Leu	S	2	L	0.2765	Likely benign	-2.96	Deleterious	0	Damaging	0.971	Probably damaging	Population
p.Ser2Trp	S	2	W	0.5299	Ambiguous	-3.54	Deleterious	0	Damaging	0.999	Probably damaging	NA
p.Val3Leu	V	3	L	0.1468	Likely benign	-0.81	Neutral	0.148	Tolerated	0.066	Benign	NA
p.Val3Met	V	3	M	0.1552	Likely benign	-0.78	Neutral	0.019	Damaging	0.256	Benign	NA
p.Val3Ala	V	3	A	0.1153	Likely benign	-0.86	Neutral	0.011	Damaging	0.438	Benign	Population
p.Val3Glu	V	3	E	0.2083	Likely benign	-1.86	Neutral	0.004	Damaging	0.802	Possibly damaging	NA
p.Val3Gly	V	3	G	0.0885	Likely benign	-1.44	Neutral	0.148	Tolerated	0.04	Benign	NA
p.Lys4Gln	K	4	Q	0.2339	Likely benign	-2.26	Neutral	0.005	Damaging	0.977	Probably damaging	NA
p.Lys4Glu	K	4	E	0.3351	Likely benign	-2.43	Neutral	0.003	Damaging	0.948	Probably damaging	NA
p.Lys4Arg	K	4	R	0.0951	Likely benign	-1.83	Neutral	0.011	Damaging	0.962	Probably damaging	NA
p.Lys4Met	K	4	M	0.64	Likely pathogenic	-3.36	Deleterious	0.001	Damaging	0.988	Probably damaging	NA
p.Lys4Thr	K	4	T	0.3987	Ambiguous	-3.4	Deleterious	0.026	Damaging	0.555	Possibly damaging	NA
p.Lys4Asn	K	4	N	0.7403	Likely pathogenic	-3.01	Deleterious	0.003	Damaging	0.977	Probably damaging	NA
p.Glu5Gln	E	5	Q	0.1476	Likely benign	-1.45	Neutral	0.009	Damaging	0.874	Possibly damaging	NA
p.Glu5Lys	E	5	K	0.2182	Likely benign	-1.46	Neutral	0.008	Damaging	0.82	Possibly damaging	Population
p.Glu5Ala	E	5	A	0.1246	Likely benign	-2.7	Deleterious	0.013	Damaging	0.219	Benign	NA
p.Glu5Gly	E	5	G	0.1129	Likely benign	-3.48	Deleterious	0.008	Damaging	0.82	Possibly damaging	NA
p.Glu5Val	E	5	V	0.2564	Likely benign	-3.61	Deleterious	0.003	Damaging	0.82	Possibly damaging	Population			YES
p.Glu5Asp	E	5	D	0.1105	Likely benign	-1.38	Neutral	0.02	Damaging	0.82	Possibly damaging	NA
p.Gly6Arg	G	6	R	0.3862	Ambiguous	-3.99	Deleterious	0.003	Damaging	0.981	Probably damaging	Population
p.Gly6Cys	G	6	C	0.3062	Likely benign	-4.88	Deleterious	0.001	Damaging	0.993	Probably damaging	NA
p.Gly6Ser	G	6	S	0.1314	Likely benign	-2.9	Deleterious	0.01	Damaging	0.936	Probably damaging	Population
p.Gly6Ala	G	6	A	0.1138	Likely benign	-2.93	Deleterious	0.007	Damaging	0.372	Benign	NA
p.Gly6Asp	G	6	D	0.2354	Likely benign	-3.18	Deleterious	0.17	Tolerated	0.372	Benign	NA
p.Gly6Val	G	6	V	0.1653	Likely benign	-4.81	Deleterious	0.002	Damaging	0.971	Probably damaging	Population			YES
p.Ala7Pro	A	7	P	0.171	Likely benign	-2.45	Neutral	0.014	Damaging	0.978	Probably damaging	NA
p.Ala7Ser	A	7	S	0.0994	Likely benign	-1.18	Neutral	0.03	Damaging	0.897	Possibly damaging	NA
p.Ala7Thr	A	7	T	0.112	Likely benign	-1.28	Neutral	0.128	Tolerated	0.434	Benign	Population
p.Ala7Glu	A	7	E	0.3701	Ambiguous	-2.21	Neutral	0.006	Damaging	0.937	Probably damaging	Population
p.Ala7Gly	A	7	G	0.1247	Likely benign	-1.73	Neutral	0.094	Tolerated	0.202	Benign	NA
p.Ala7Val	A	7	V	0.1564	Likely benign	-1.5	Neutral	0.009	Damaging	0.418	Benign	Population			YES
p.Gln8Glu	Q	8	E	0.1222	Likely benign	-0.93	Neutral	0.013	Damaging	0.864	Possibly damaging	Population
p.Gln8Lys	Q	8	K	0.1177	Likely benign	-1	Neutral	0.263	Tolerated	0.28	Benign	NA
p.Gln8Arg	Q	8	R	0.1067	Likely benign	-0.96	Neutral	0.214	Tolerated	0.187	Benign	Population
p.Gln8Leu	Q	8	L	0.1717	Likely benign	-2.84	Deleterious	0.01	Damaging	0.906	Possibly damaging	NA
p.Gln8Pro	Q	8	P	0.1065	Likely benign	-2.45	Neutral	0.007	Damaging	0.957	Probably damaging	NA
p.Gln8His	Q	8	H	0.2048	Likely benign	-0.23	Neutral	0.251	Tolerated	0.28	Benign	Population
p.Arg9Cys	R	9	C	0.193	Likely benign	-3.43	Deleterious	0.001	Damaging	0.986	Probably damaging	Population
p.Arg9Gly	R	9	G	0.1145	Likely benign	-2.81	Deleterious	0.005	Damaging	0.886	Possibly damaging	NA
p.Arg9Ser	R	9	S	0.3454	Ambiguous	-1.5	Neutral	0.006	Damaging	0.841	Possibly damaging	Population			YES
p.Arg9His	R	9	H	0.1239	Likely benign	-2.15	Neutral	0.006	Damaging	0.959	Probably damaging	Population
p.Arg9Leu	R	9	L	0.185	Likely benign	-2.94	Deleterious	0.006	Damaging	0.886	Possibly damaging	Population			YES
p.Arg9Pro	R	9	P	0.3728	Ambiguous	-2.64	Deleterious	0.005	Damaging	0.943	Probably damaging	Population			YES
p.Lys10Gln	K	10	Q	0.2833	Likely benign	-2.73	Deleterious	0	Damaging	1	Probably damaging	NA
p.Lys10Glu	K	10	E	0.6279	Likely pathogenic	-2.73	Deleterious	0	Damaging	0.999	Probably damaging	NA
p.Lys10Arg	K	10	R	0.0823	Likely benign	-2.08	Neutral	0	Damaging	0.999	Probably damaging	Population
p.Lys10Met	K	10	M	0.6903	Likely pathogenic	-4.03	Deleterious	0	Damaging	1	Probably damaging	NA
p.Lys10Thr	K	10	T	0.5631	Ambiguous	-4.03	Deleterious	0	Damaging	1	Probably damaging	NA
p.Lys10Asn	K	10	N	0.8005	Likely pathogenic	-3.38	Deleterious	0	Damaging	1	Probably damaging	NA
p.Trp11Arg	W	11	R	0.9803	Likely pathogenic	-9.59	Deleterious	0	Damaging	1	Probably damaging	NA
p.Trp11Gly	W	11	G	0.7053	Likely pathogenic	-8.97	Deleterious	0	Damaging	0.999	Probably damaging	NA
p.Trp11Leu	W	11	L	0.7871	Likely pathogenic	-9.04	Deleterious	0	Damaging	0.999	Probably damaging	NA
p.Trp11Ser	W	11	S	0.922	Likely pathogenic	-9.52	Deleterious	0	Damaging	1	Probably damaging	NA
p.Trp11Cys	W	11	C	0.9842	Likely pathogenic	-9.17	Deleterious	0	Damaging	1	Probably damaging	Population
p.Ala12Pro	A	12	P	0.4232	Ambiguous	-2.91	Deleterious	0.006	Damaging	0.994	Probably damaging	NA
p.Ala12Ser	A	12	S	0.0936	Likely benign	-1.15	Neutral	0.1	Tolerated	0.728	Possibly damaging	NA
p.Ala12Thr	A	12	T	0.0783	Likely benign	-1.96	Neutral	0.004	Damaging	0.953	Probably damaging	Population			YES
p.Ala12Glu	A	12	E	0.1744	Likely benign	-2.75	Deleterious	0.002	Damaging	0.979	Probably damaging	Population
p.Ala12Gly	A	12	G	0.1021	Likely benign	-1.63	Neutral	0.075	Tolerated	0.327	Benign	NA
p.Ala12Val	A	12	V	0.0973	Likely benign	-2.43	Neutral	0.069	Tolerated	0.581	Possibly damaging	NA
p.Ala13Pro	A	13	P	0.3027	Likely benign	-3.05	Deleterious	0.006	Damaging	0.997	Probably damaging	NA
p.Ala13Ser	A	13	S	0.0952	Likely benign	-1.85	Neutral	0.007	Damaging	0.974	Probably damaging	Population
p.Ala13Thr	A	13	T	0.0857	Likely benign	-2.26	Neutral	0.012	Damaging	0.982	Probably damaging	Pathogenic	Brown et al., 2010	Renal
p.Ala13Glu	A	13	E	0.2238	Likely benign	-3.05	Deleterious	0.003	Damaging	0.994	Probably damaging	Population
p.Ala13Gly	A	13	G	0.1245	Likely benign	-2.46	Neutral	0.005	Damaging	0.99	Probably damaging	NA
p.Ala13Val	A	13	V	0.0847	Likely benign	-1.83	Neutral	0.095	Tolerated	0.734	Possibly damaging	Population
p.Leu14Met	L	14	M	0.23	Likely benign	-1.17	Neutral	0.006	Damaging	0.993	Probably damaging	NA
p.Leu14Val	L	14	V	0.1015	Likely benign	-1.01	Neutral	0.162	Tolerated	0.607	Possibly damaging	Population
p.Leu14Arg	L	14	R	0.4764	Ambiguous	-4.06	Deleterious	0.001	Damaging	0.997	Probably damaging	NA
p.Leu14Gln	L	14	Q	0.5308	Ambiguous	-3.96	Deleterious	0.001	Damaging	0.997	Probably damaging	Population
p.Leu14Pro	L	14	P	0.7258	Likely pathogenic	-4.68	Deleterious	0.001	Damaging	0.997	Probably damaging	NA
p.Lys15Gln	K	15	Q	0.2749	Likely benign	-2.26	Neutral	0.011	Damaging	0.983	Probably damaging	NA
p.Lys15Glu	K	15	E	0.5891	Likely pathogenic	-2.43	Neutral	0.007	Damaging	0.962	Probably damaging	NA
p.Lys15Arg	K	15	R	0.0881	Likely benign	-1.35	Neutral	0.17	Tolerated	0.507	Possibly damaging	Population
p.Lys15Met	K	15	M	0.7365	Likely pathogenic	-3.26	Deleterious	0.002	Damaging	0.996	Probably damaging	NA
p.Lys15Thr	K	15	T	0.6727	Likely pathogenic	-3.46	Deleterious	0.005	Damaging	0.973	Probably damaging	NA
p.Lys15Asn	K	15	N	0.9313	Likely pathogenic	-3.05	Deleterious	0.005	Damaging	0.983	Probably damaging	NA
p.Glu16Gln	E	16	Q	0.1165	Likely benign	-0.96	Neutral	0.148	Tolerated	0.28	Benign	NA
p.Glu16Lys	E	16	K	0.1598	Likely benign	-2.15	Neutral	0.028	Damaging	0.28	Benign	NA
p.Glu16Ala	E	16	A	0.1459	Likely benign	-3.68	Deleterious	0.006	Damaging	0.864	Possibly damaging	Population
p.Glu16Gly	E	16	G	0.0839	Likely benign	-4.06	Deleterious	0.002	Damaging	0.093	Benign	NA
p.Glu16Val	E	16	V	0.2706	Likely benign	-4.43	Deleterious	0.001	Damaging	0.931	Probably damaging	NA
p.Glu16Asp	E	16	D	0.1217	Likely benign	-1.41	Neutral	0.168	Tolerated	0.28	Benign	Population
p.Lys17Gln	K	17	Q	0.1555	Likely benign	-2.4	Neutral	0.005	Damaging	0.834	Possibly damaging	NA
p.Lys17Glu	K	17	E	0.3169	Likely benign	-2.6	Deleterious	0.003	Damaging	0.944	Probably damaging	NA
p.Lys17Arg	K	17	R	0.0791	Likely benign	-1.65	Neutral	0.146	Tolerated	0.507	Possibly damaging	NA
p.Lys17Met	K	17	M	0.3031	Likely benign	-3.83	Deleterious	0.001	Damaging	0.996	Probably damaging	NA
p.Lys17Thr	K	17	T	0.2276	Likely benign	-3.73	Deleterious	0.002	Damaging	0.983	Probably damaging	NA
p.Lys17Asn	K	17	N	0.4353	Ambiguous	-3.01	Deleterious	0.002	Damaging	0.983	Probably damaging	NA
p.Leu18Met	L	18	M	0.1337	Likely benign	-1.17	Neutral	0.007	Damaging	0.996	Probably damaging	NA
p.Leu18Val	L	18	V	0.0921	Likely benign	-1.68	Neutral	0.007	Damaging	0.838	Possibly damaging	NA
p.Leu18Arg	L	18	R	0.2435	Likely benign	-3.5	Deleterious	0.001	Damaging	0.998	Probably damaging	NA
p.Leu18Gln	L	18	Q	0.2288	Likely benign	-3.56	Deleterious	0.001	Damaging	0.998	Probably damaging	NA
p.Leu18Pro	L	18	P	0.3406	Ambiguous	-4.24	Deleterious	0.002	Damaging	0.998	Probably damaging	NA
p.Gly19Arg	G	19	R	0.3469	Ambiguous	-5.06	Deleterious	0.003	Damaging	0.998	Probably damaging	NA
p.Gly19Trp	G	19	W	0.3594	Ambiguous	-5.53	Deleterious	0.001	Damaging	1	Probably damaging	NA
p.Gly19Ala	G	19	A	0.1228	Likely benign	-3.86	Deleterious	0.013	Damaging	0.994	Probably damaging	NA
p.Gly19Glu	G	19	E	0.2681	Likely benign	-4.93	Deleterious	0.004	Damaging	0.997	Probably damaging	Population
p.Gly19Val	G	19	V	0.1466	Likely benign	-5.74	Deleterious	0.003	Damaging	0.998	Probably damaging	NA
p.Pro20Ala	P	20	A	0.068	Likely benign	-3.66	Deleterious	0.015	Damaging	0.28	Benign	Population
p.Pro20Ser	P	20	S	0.0845	Likely benign	-3.03	Deleterious	0.157	Tolerated	0.28	Benign	NA
p.Pro20Thr	P	20	T	0.0793	Likely benign	-3.53	Deleterious	0.007	Damaging	0.811	Possibly damaging	NA
p.Pro20Arg	P	20	R	0.1129	Likely benign	-4.04	Deleterious	0.004	Damaging	0.931	Probably damaging	NA
p.Pro20Gln	P	20	Q	0.1027	Likely benign	-3.49	Deleterious	0.003	Damaging	0.957	Probably damaging	NA
p.Pro20Leu	P	20	L	0.0984	Likely benign	-5.19	Deleterious	0.002	Damaging	0.906	Possibly damaging	NA
p.Gln21Glu	Q	21	E	0.0796	Likely benign	-1.64	Neutral	0.006	Damaging	0.864	Possibly damaging	NA
p.Gln21Lys	Q	21	K	0.1031	Likely benign	-2.21	Neutral	0.098	Tolerated	0.356	Benign	NA
p.Gln21Arg	Q	21	R	0.0929	Likely benign	-2.45	Neutral	0.014	Damaging	0.906	Possibly damaging	NA
p.Gln21Leu	Q	21	L	0.1221	Likely benign	-3.76	Deleterious	0.003	Damaging	0.906	Possibly damaging	NA
p.Gln21Pro	Q	21	P	0.0669	Likely benign	-3.6	Deleterious	0.024	Damaging	0.111	Benign	NA
p.Gln21His	Q	21	H	0.185	Likely benign	-3.03	Deleterious	0.002	Damaging	0.495	Possibly damaging	NA
p.Asp22Asn	D	22	N	0.1139	Likely benign	-2.93	Deleterious	0.003	Damaging	0.581	Possibly damaging	Population
p.Asp22His	D	22	H	0.2768	Likely benign	-3.89	Deleterious	0.001	Damaging	0.99	Probably damaging	NA
p.Asp22Tyr	D	22	Y	0.2315	Likely benign	-5.06	Deleterious	0.001	Damaging	0.995	Probably damaging	NA
p.Asp22Ala	D	22	A	0.1481	Likely benign	-4.38	Deleterious	0.004	Damaging	0.953	Probably damaging	NA
p.Asp22Gly	D	22	G	0.1177	Likely benign	-4.16	Deleterious	0.002	Damaging	0.953	Probably damaging	NA
p.Asp22Val	D	22	V	0.1742	Likely benign	-4.59	Deleterious	0.001	Damaging	0.674	Possibly damaging	NA
p.Asp22Glu	D	22	E	0.0976	Likely benign	-1.68	Neutral	0.146	Tolerated	0.451	Possibly damaging	NA
p.Ser23Ala	S	23	A	0.0619	Likely benign	-1.26	Neutral	0.014	Damaging	0.811	Possibly damaging	Population			YES
p.Ser23Pro	S	23	P	0.1058	Likely benign	-1.75	Neutral	0.073	Tolerated	0.187	Benign	NA
p.Ser23Thr	S	23	T	0.0701	Likely benign	-0.49	Neutral	0.204	Tolerated	0.28	Benign	Population			YES
p.Ser23Leu	S	23	L	0.09	Likely benign	-2.9	Deleterious	0.004	Damaging	0.911	Probably damaging	Population
p.Ser23Trp	S	23	W	0.1891	Likely benign	-3.58	Deleterious	0.001	Damaging	0.995	Probably damaging	NA
p.Asp24Asn	D	24	N	0.2147	Likely benign	-3.01	Deleterious	0.004	Damaging	0.993	Probably damaging	Population
p.Asp24His	D	24	H	0.512	Ambiguous	-4.01	Deleterious	0.001	Damaging	0.997	Probably damaging	NA
p.Asp24Tyr	D	24	Y	0.3981	Ambiguous	-5.61	Deleterious	0.001	Damaging	0.998	Probably damaging	NA
p.Asp24Ala	D	24	A	0.3154	Likely benign	-4.69	Deleterious	0.003	Damaging	0.989	Probably damaging	NA
p.Asp24Gly	D	24	G	0.3422	Ambiguous	-3.98	Deleterious	0.003	Damaging	0.807	Possibly damaging	Population
p.Asp24Val	D	24	V	0.3367	Likely benign	-5.48	Deleterious	0.001	Damaging	0.995	Probably damaging	NA
p.Asp24Glu	D	24	E	0.2541	Likely benign	-2.16	Neutral	0.028	Damaging	0.807	Possibly damaging	Population
p.Pro25Ala	P	25	A	0.0675	Likely benign	-2.23	Neutral	0.03	Damaging	0.864	Possibly damaging	NA
p.Pro25Ser	P	25	S	0.1005	Likely benign	-1.66	Neutral	0.194	Tolerated	0.43	Benign	Population
p.Pro25Thr	P	25	T	0.0819	Likely benign	-1.96	Neutral	0.286	Tolerated	0.906	Possibly damaging	NA
p.Pro25Arg	P	25	R	0.175	Likely benign	-2.11	Neutral	0.007	Damaging	0.867	Possibly damaging	Population
p.Pro25His	P	25	H	0.1649	Likely benign	-2.51	Deleterious	0.003	Damaging	0.978	Probably damaging	Population
p.Pro25Leu	P	25	L	0.1181	Likely benign	-3.52	Deleterious	0.007	Damaging	0.906	Possibly damaging	NA
p.Thr26Ala	T	26	A	0.061	Likely benign	-1.91	Neutral	0.04	Damaging	0.557	Possibly damaging	Population
p.Thr26Pro	T	26	P	0.1147	Likely benign	-2.46	Neutral	0.017	Damaging	0.936	Probably damaging	Population			YES
p.Thr26Ser	T	26	S	0.0884	Likely benign	-1.23	Neutral	0.24	Tolerated	0.205	Benign	NA
p.Thr26Arg	T	26	R	0.2211	Likely benign	-2.46	Neutral	0.01	Damaging	0.943	Probably damaging	NA
p.Thr26Lys	T	26	K	0.2852	Likely benign	-2.2	Neutral	0.015	Damaging	0.889	Possibly damaging	NA
p.Thr26Met	T	26	M	0.1022	Likely benign	-1.93	Neutral	0.121	Tolerated	0.649	Possibly damaging	Population			YES
p.Glu27Gln	E	27	Q	0.4822	Ambiguous	-1.78	Neutral	0	Damaging	0.999	Probably damaging	NA
p.Glu27Lys	E	27	K	0.6496	Likely pathogenic	-2.4	Neutral	0	Damaging	0.998	Probably damaging	NA
p.Glu27Ala	E	27	A	0.4286	Ambiguous	-3.53	Deleterious	0	Damaging	0.998	Probably damaging	NA
p.Glu27Gly	E	27	G	0.463	Ambiguous	-4.21	Deleterious	0	Damaging	0.999	Probably damaging	Population
p.Glu27Val	E	27	V	0.6673	Likely pathogenic	-4.14	Deleterious	0	Damaging	0.999	Probably damaging	NA
p.Glu27Asp	E	27	D	0.3736	Ambiguous	-1.68	Neutral	0	Damaging	0.957	Probably damaging	Population
p.Ala28Pro	A	28	P	0.8307	Likely pathogenic	-3.21	Deleterious	0.005	Damaging	0.997	Probably damaging	NA
p.Ala28Ser	A	28	S	0.2607	Likely benign	-1.51	Neutral	0.094	Tolerated	0.892	Possibly damaging	NA
p.Ala28Thr	A	28	T	0.5264	Ambiguous	-2.3	Neutral	0.004	Damaging	0.983	Probably damaging	NA
p.Ala28Asp	A	28	D	0.8401	Likely pathogenic	-3.4	Deleterious	0.002	Damaging	0.993	Probably damaging	NA
p.Ala28Gly	A	28	G	0.3489	Ambiguous	-1.96	Neutral	0.07	Tolerated	0.627	Possibly damaging	NA
p.Ala28Val	A	28	V	0.5967	Likely pathogenic	-2.73	Deleterious	0.067	Tolerated	0.919	Probably damaging	Population			YES
p.Asn29Asp	N	29	D	0.3897	Ambiguous	-3.45	Deleterious	0.008	Damaging	0.999	Probably damaging	NA
p.Asn29His	N	29	H	0.3482	Ambiguous	-3.45	Deleterious	0.002	Damaging	1	Probably damaging	NA
p.Asn29Tyr	N	29	Y	0.5073	Ambiguous	-5.43	Deleterious	0.001	Damaging	1	Probably damaging	NA
p.Asn29Ile	N	29	I	0.6723	Likely pathogenic	-6.34	Deleterious	0	Damaging	1	Probably damaging	NA
p.Asn29Ser	N	29	S	0.1342	Likely benign	-3.38	Deleterious	0.081	Tolerated	0.999	Probably damaging	NA
p.Asn29Thr	N	29	T	0.4457	Ambiguous	-4.06	Deleterious	0.003	Damaging	0.999	Probably damaging	NA
p.Asn29Lys	N	29	K	0.8731	Likely pathogenic	-4.03	Deleterious	0.003	Damaging	0.999	Probably damaging	Population
p.Leu30Met	L	30	M	0.3785	Ambiguous	-1.3	Neutral	0.018	Damaging	0.956	Probably damaging	NA
p.Leu30Val	L	30	V	0.4288	Ambiguous	-2.15	Neutral	0.003	Damaging	0.984	Probably damaging	NA
p.Leu30Arg	L	30	R	0.9452	Likely pathogenic	-4	Deleterious	0	Damaging	0.998	Probably damaging	Population			YES
p.Leu30Gln	L	30	Q	0.9623	Likely pathogenic	-4.13	Deleterious	0.001	Damaging	0.998	Probably damaging	NA
p.Leu30Pro	L	30	P	0.9516	Likely pathogenic	-4.84	Deleterious	0.001	Damaging	0.999	Probably damaging	NA
p.Glu31Gln	E	31	Q	0.4217	Ambiguous	-1.95	Neutral	0.004	Damaging	0.999	Probably damaging	Population
p.Glu31Lys	E	31	K	0.775	Likely pathogenic	-2.73	Deleterious	0.003	Damaging	0.998	Probably damaging	NA
p.Glu31Ala	E	31	A	0.5159	Ambiguous	-4.03	Deleterious	0.005	Damaging	0.996	Probably damaging	NA
p.Glu31Gly	E	31	G	0.514	Ambiguous	-4.88	Deleterious	0.003	Damaging	0.999	Probably damaging	NA
p.Glu31Val	E	31	V	0.768	Likely pathogenic	-4.88	Deleterious	0.001	Damaging	0.999	Probably damaging	NA
p.Glu31Asp	E	31	D	0.4774	Ambiguous	-2.01	Neutral	0.009	Damaging	0.998	Probably damaging	NA
p.Ser32Arg	S	32	R	0.451	Ambiguous	-1.73	Neutral	0.012	Damaging	0.952	Probably damaging	Population			YES
p.Ser32Cys	S	32	C	0.1261	Likely benign	-3.04	Deleterious	0.004	Damaging	0.991	Probably damaging	NA
p.Ser32Gly	S	32	G	0.0737	Likely benign	-1.55	Neutral	0.177	Tolerated	0.825	Possibly damaging	NA
p.Ser32Asn	S	32	N	0.0608	Likely benign	1.49	Neutral	0.643	Tolerated	0.101	Benign	NA
p.Ser32Ile	S	32	I	0.2416	Likely benign	-3.39	Deleterious	0.002	Damaging	0.961	Probably damaging	Population
p.Ser32Thr	S	32	T	0.0988	Likely benign	-1.27	Neutral	0.019	Damaging	0.825	Possibly damaging	NA
p.Ala33Pro	A	33	P	0.9356	Likely pathogenic	-3.38	Deleterious	0.008	Damaging	0.996	Probably damaging	Population
p.Ala33Ser	A	33	S	0.1281	Likely benign	-1.51	Neutral	0.064	Tolerated	0.888	Possibly damaging	NA
p.Ala33Thr	A	33	T	0.3115	Likely benign	-2.46	Neutral	0.007	Damaging	0.977	Probably damaging	Population
p.Ala33Glu	A	33	E	0.9118	Likely pathogenic	-3.25	Deleterious	0.003	Damaging	0.994	Probably damaging	NA
p.Ala33Gly	A	33	G	0.4062	Ambiguous	-2.66	Deleterious	0.018	Damaging	0.987	Probably damaging	NA
p.Ala33Val	A	33	V	0.4624	Ambiguous	-2.6	Deleterious	0.005	Damaging	0.99	Probably damaging	Population
p.Asp34Asn	D	34	N	0.1994	Likely benign	-2.19	Neutral	0.004	Damaging	0.99	Probably damaging	Population
p.Asp34His	D	34	H	0.4832	Ambiguous	-2.89	Deleterious	0.002	Damaging	0.995	Probably damaging	Population
p.Asp34Tyr	D	34	Y	0.5673	Likely pathogenic	-4.25	Deleterious	0.001	Damaging	0.995	Probably damaging	Population
p.Asp34Ala	D	34	A	0.2668	Likely benign	-3.41	Deleterious	0.007	Damaging	0.975	Probably damaging	Population
p.Asp34Gly	D	34	G	0.3464	Ambiguous	-3.42	Deleterious	0.003	Damaging	0.983	Probably damaging	NA
p.Asp34Val	D	34	V	0.3943	Ambiguous	-4.09	Deleterious	0.002	Damaging	0.993	Probably damaging	NA
p.Asp34Glu	D	34	E	0.095	Likely benign	0.03	Neutral	0.852	Tolerated	0.43	Benign	NA
p.Pro35Ala	P	35	A	0.2332	Likely benign	-5.99	Deleterious	0	Damaging	0.963	Probably damaging	NA
p.Pro35Ser	P	35	S	0.6937	Likely pathogenic	-5.89	Deleterious	0	Damaging	0.996	Probably damaging	NA
p.Pro35Thr	P	35	T	0.6627	Likely pathogenic	-5.86	Deleterious	0	Damaging	0.998	Probably damaging	NA
p.Pro35Arg	P	35	R	0.9182	Likely pathogenic	-6.68	Deleterious	0	Damaging	0.999	Probably damaging	NA
p.Pro35His	P	35	H	0.9526	Likely pathogenic	-6.64	Deleterious	0	Damaging	0.999	Probably damaging	NA
p.Pro35Leu	P	35	L	0.7784	Likely pathogenic	-7.36	Deleterious	0	Damaging	0.998	Probably damaging	NA
p.Glu36Gln	E	36	Q	0.3175	Likely benign	-2.31	Neutral	0.004	Damaging	1	Probably damaging	NA
p.Glu36Lys	E	36	K	0.5742	Likely pathogenic	-3.06	Deleterious	0.003	Damaging	0.999	Probably damaging	NA
p.Glu36Ala	E	36	A	0.3755	Ambiguous	-4.56	Deleterious	0.005	Damaging	0.999	Probably damaging	NA
p.Glu36Gly	E	36	G	0.4721	Ambiguous	-5.31	Deleterious	0.003	Damaging	1	Probably damaging	NA
p.Glu36Val	E	36	V	0.5645	Likely pathogenic	-5.34	Deleterious	0.001	Damaging	1	Probably damaging	NA
p.Glu36Asp	E	36	D	0.3836	Ambiguous	-2.11	Neutral	0.008	Damaging	0.999	Probably damaging	NA
p.Leu37Met	L	37	M	0.3926	Ambiguous	-1.5	Neutral	0.006	Damaging	1	Probably damaging	NA
p.Leu37Val	L	37	V	0.2781	Likely benign	-2.15	Neutral	0.005	Damaging	0.999	Probably damaging	NA
p.Leu37Arg	L	37	R	0.7233	Likely pathogenic	-4.56	Deleterious	0.001	Damaging	1	Probably damaging	NA
p.Leu37Gln	L	37	Q	0.7503	Likely pathogenic	-4.5	Deleterious	0.001	Damaging	1	Probably damaging	NA
p.Leu37Pro	L	37	P	0.972	Likely pathogenic	-5.24	Deleterious	0.001	Damaging	1	Probably damaging	NA
p.Cys38Arg	C	38	R	0.9921	Likely pathogenic	-8.89	Deleterious	0.001	Damaging	0.999	Probably damaging	NA
p.Cys38Gly	C	38	G	0.7633	Likely pathogenic	-8.89	Deleterious	0.007	Damaging	0.999	Probably damaging	NA
p.Cys38Ser	C	38	S	0.8768	Likely pathogenic	-7.29	Deleterious	0.006	Damaging	0.982	Probably damaging	NA
p.Cys38Phe	C	38	F	0.8762	Likely pathogenic	-8.04	Deleterious	0.001	Damaging	0.999	Probably damaging	NA
p.Cys38Tyr	C	38	Y	0.963	Likely pathogenic	-7.91	Deleterious	0.001	Damaging	0.999	Probably damaging	NA
p.Cys38Trp	C	38	W	0.9856	Likely pathogenic	-8.11	Deleterious	0	Damaging	1	Probably damaging	NA
p.Ile39Leu	I	39	L	0.1895	Likely benign	-1.48	Neutral	0.007	Damaging	0.978	Probably damaging	NA
p.Ile39Phe	I	39	F	0.4951	Ambiguous	-3.01	Deleterious	0.002	Damaging	0.998	Probably damaging	NA
p.Ile39Val	I	39	V	0.084	Likely benign	-0.57	Neutral	0.012	Damaging	0.978	Probably damaging	Population
p.Ile39Asn	I	39	N	0.6848	Likely pathogenic	-5.09	Deleterious	0.001	Damaging	0.997	Probably damaging	NA
p.Ile39Ser	I	39	S	0.4304	Ambiguous	-4.3	Deleterious	0.002	Damaging	0.994	Probably damaging	NA
p.Ile39Thr	I	39	T	0.3254	Likely benign	-3.36	Deleterious	0.052	Tolerated	0.873	Possibly damaging	NA
p.Ile39Met	I	39	M	0.256	Likely benign	-2.16	Neutral	0.002	Damaging	0.999	Probably damaging	NA
p.Arg40Gly	R	40	G	0.5518	Ambiguous	-4.98	Deleterious	0.002	Damaging	0.999	Probably damaging	NA
p.Arg40Trp	R	40	W	0.3875	Ambiguous	-5.53	Deleterious	0	Damaging	0.999	Probably damaging	Population
p.Arg40Gln	R	40	Q	0.1675	Likely benign	-2.46	Neutral	0.007	Damaging	0.973	Probably damaging	Population
p.Arg40Leu	R	40	L	0.4545	Ambiguous	-4.88	Deleterious	0.003	Damaging	0.999	Probably damaging	NA
p.Arg40Pro	R	40	P	0.9465	Likely pathogenic	-4.94	Deleterious	0.002	Damaging	0.999	Probably damaging	Population			YES
p.Leu41Met	L	41	M	0.4169	Ambiguous	-1.4	Neutral	0.055	Tolerated	0.995	Probably damaging	NA
p.Leu41Val	L	41	V	0.5981	Likely pathogenic	-2.28	Neutral	0.005	Damaging	0.997	Probably damaging	NA
p.Leu41Arg	L	41	R	0.9507	Likely pathogenic	-4.6	Deleterious	0.001	Damaging	1	Probably damaging	NA
p.Leu41Gln	L	41	Q	0.9482	Likely pathogenic	-4.56	Deleterious	0.035	Damaging	1	Probably damaging	NA
p.Leu41Pro	L	41	P	0.9965	Likely pathogenic	-5.38	Deleterious	0.001	Damaging	1	Probably damaging	NA
p.Leu42Ile	L	42	I	0.5353	Ambiguous	-1.53	Neutral	0.022	Damaging	0.999	Probably damaging	NA
p.Leu42Phe	L	42	F	0.9223	Likely pathogenic	-3.06	Deleterious	0.08	Tolerated	1	Probably damaging	Pathogenic	Nagano et al., 2020	Renal
p.Leu42Val	L	42	V	0.59	Likely pathogenic	-2.28	Neutral	0.012	Damaging	0.999	Probably damaging	NA
p.Leu42Arg	L	42	R	0.9853	Likely pathogenic	-4.6	Deleterious	0.113	Tolerated	1	Probably damaging	NA
p.Leu42His	L	42	H	0.994	Likely pathogenic	-5.38	Deleterious	0.001	Damaging	1	Probably damaging	NA
p.Leu42Pro	L	42	P	0.996	Likely pathogenic	-5.38	Deleterious	0.002	Damaging	1	Probably damaging	Pathogenic	Brown et al., 2010	Renal
p.Gln43Glu	Q	43	E	0.1922	Likely benign	-1.98	Neutral	0.075	Tolerated	0.973	Probably damaging	NA
p.Gln43Lys	Q	43	K	0.2225	Likely benign	-2.36	Neutral	0.007	Damaging	0.91	Probably damaging	NA
p.Gln43Arg	Q	43	R	0.1697	Likely benign	-1.93	Neutral	0.002	Damaging	0.982	Probably damaging	Population
p.Gln43Leu	Q	43	L	0.3333	Likely benign	-4.81	Deleterious	0.002	Damaging	0.987	Probably damaging	NA
p.Gln43Pro	Q	43	P	0.7151	Likely pathogenic	-4.16	Deleterious	0.004	Damaging	0.996	Probably damaging	NA
p.Gln43His	Q	43	H	0.532	Ambiguous	-2.95	Deleterious	0.071	Tolerated	0.85	Possibly damaging	NA
p.Met44Leu	M	44	L	0.1509	Likely benign	-1.12	Neutral	0.139	Tolerated	0.072	Benign	NA
p.Met44Val	M	44	V	0.0665	Likely benign	-1.11	Neutral	0.175	Tolerated	0.072	Benign	NA
p.Met44Arg	M	44	R	0.5328	Ambiguous	-3.38	Deleterious	0.093	Tolerated	0.858	Possibly damaging	NA
p.Met44Lys	M	44	K	0.5701	Likely pathogenic	-3.37	Deleterious	0.003	Damaging	0.813	Possibly damaging	NA
p.Met44Thr	M	44	T	0.5447	Ambiguous	-2.89	Deleterious	0.005	Damaging	0.74	Possibly damaging	NA
p.Met44Ile	M	44	I	0.177	Likely benign	-1.01	Neutral	0.111	Tolerated	0.072	Benign	Population
p.Pro45Ala	P	45	A	0.8387	Likely pathogenic	-6.26	Deleterious	0.012	Damaging	0.999	Probably damaging	NA
p.Pro45Ser	P	45	S	0.9498	Likely pathogenic	-6.26	Deleterious	0.007	Damaging	0.999	Probably damaging	NA
p.Pro45Thr	P	45	T	0.9475	Likely pathogenic	-6.26	Deleterious	0.003	Damaging	0.981	Probably damaging	NA
p.Pro45Arg	P	45	R	0.9676	Likely pathogenic	-7.04	Deleterious	0.003	Damaging	0.999	Probably damaging	NA
p.Pro45His	P	45	H	0.9793	Likely pathogenic	-7.04	Deleterious	0.001	Damaging	1	Probably damaging	NA
p.Pro45Leu	P	45	L	0.9568	Likely pathogenic	-7.82	Deleterious	0.003	Damaging	0.999	Probably damaging	Pathogenic	Nagano et al., 2020	Renal
p.Ser46Ala	S	46	A	0.3641	Ambiguous	-2.08	Neutral	0.07	Tolerated	0.965	Probably damaging	NA
p.Ser46Pro	S	46	P	0.987	Likely pathogenic	-3.51	Deleterious	0.024	Damaging	0.993	Probably damaging	NA
p.Ser46Thr	S	46	T	0.124	Likely benign	-1.41	Neutral	0.291	Tolerated	0.628	Possibly damaging	NA
p.Ser46Cys	S	46	C	0.3555	Ambiguous	-3.51	Deleterious	0.01	Damaging	0.998	Probably damaging	Population
p.Ser46Phe	S	46	F	0.9644	Likely pathogenic	-4.3	Deleterious	0.005	Damaging	0.995	Probably damaging	Population			YES
p.Ser46Tyr	S	46	Y	0.9377	Likely pathogenic	-4.3	Deleterious	0.005	Damaging	0.998	Probably damaging	NA
p.Val47Leu	V	47	L	0.7984	Likely pathogenic	-2.15	Neutral	0.134	Tolerated	0.96	Probably damaging	NA
p.Val47Met	V	47	M	0.6472	Likely pathogenic	-2.25	Neutral	0.004	Damaging	0.999	Probably damaging	NA
p.Val47Ala	V	47	A	0.8139	Likely pathogenic	-3.13	Deleterious	0.007	Damaging	0.998	Probably damaging	NA
p.Val47Glu	V	47	E	0.9689	Likely pathogenic	-4.7	Deleterious	0.001	Damaging	0.999	Probably damaging	NA
p.Val47Gly	V	47	G	0.9366	Likely pathogenic	-5.48	Deleterious	0.001	Damaging	0.999	Probably damaging	NA
p.Val48Ile	V	48	I	0.203	Likely benign	-0.72	Neutral	0.028	Damaging	0.992	Probably damaging	NA
p.Val48Leu	V	48	L	0.7252	Likely pathogenic	-1.91	Neutral	0.127	Tolerated	0.982	Probably damaging	NA
p.Val48Phe	V	48	F	0.6775	Likely pathogenic	-3.31	Deleterious	0.03	Damaging	0.998	Probably damaging	NA
p.Val48Ala	V	48	A	0.739	Likely pathogenic	-2.43	Neutral	0.09	Tolerated	0.973	Probably damaging	NA
p.Val48Asp	V	48	D	0.9681	Likely pathogenic	-4.24	Deleterious	0.21	Tolerated	0.916	Probably damaging	NA
p.Val48Gly	V	48	G	0.7305	Likely pathogenic	-4.41	Deleterious	0.044	Damaging	0.992	Probably damaging	NA
p.Asn49Asp	N	49	D	0.9636	Likely pathogenic	-3.75	Deleterious	0.036	Damaging	0.999	Probably damaging	NA
p.Asn49His	N	49	H	0.7539	Likely pathogenic	-3.75	Deleterious	0.008	Damaging	1	Probably damaging	NA
p.Asn49Tyr	N	49	Y	0.8161	Likely pathogenic	-5.93	Deleterious	0.004	Damaging	1	Probably damaging	NA
p.Asn49Ile	N	49	I	0.8566	Likely pathogenic	-6.54	Deleterious	0.001	Damaging	1	Probably damaging	NA
p.Asn49Ser	N	49	S	0.3886	Ambiguous	-3.71	Deleterious	0.022	Damaging	0.999	Probably damaging	NA
p.Asn49Thr	N	49	T	0.6699	Likely pathogenic	-4.4	Deleterious	0.01	Damaging	0.999	Probably damaging	NA
p.Asn49Lys	N	49	K	0.9905	Likely pathogenic	-4.46	Deleterious	0.086	Tolerated	0.999	Probably damaging	Pathogenic	Miao et al., 2021	Renal
p.Tyr50Asn	Y	50	N	0.9923	Likely pathogenic	-6.74	Deleterious	0	Damaging	0.999	Probably damaging	NA
p.Tyr50Asp	Y	50	D	0.9982	Likely pathogenic	-7.42	Deleterious	0	Damaging	0.999	Probably damaging	Pathogenic	Sen et al., 2017	Neurological
p.Tyr50His	Y	50	H	0.9917	Likely pathogenic	-3.81	Deleterious	0	Damaging	0.999	Probably damaging	NA
p.Tyr50Cys	Y	50	C	0.9402	Likely pathogenic	-6.64	Deleterious	0.001	Damaging	0.999	Probably damaging	NA
p.Tyr50Phe	Y	50	F	0.2597	Likely benign	-2.43	Neutral	0.215	Tolerated	0.949	Probably damaging	NA
p.Tyr50Ser	Y	50	S	0.9888	Likely pathogenic	-6.64	Deleterious	0.001	Damaging	0.999	Probably damaging	Population			YES
p.Ser51Ala	S	51	A	0.2078	Likely benign	-1.95	Neutral	0.014	Damaging	0.996	Probably damaging	NA
p.Ser51Pro	S	51	P	0.9831	Likely pathogenic	-3.61	Deleterious	0.007	Damaging	0.999	Probably damaging	NA
p.Ser51Thr	S	51	T	0.2958	Likely benign	-1.95	Neutral	0.01	Damaging	0.998	Probably damaging	NA
p.Ser51Cys	S	51	C	0.3696	Ambiguous	-3.18	Deleterious	0.001	Damaging	0.999	Probably damaging	Population
p.Ser51Phe	S	51	F	0.8524	Likely pathogenic	-4.33	Deleterious	0.001	Damaging	0.999	Probably damaging	NA
p.Ser51Tyr	S	51	Y	0.8183	Likely pathogenic	-4.33	Deleterious	0.002	Damaging	0.999	Probably damaging	NA
p.Gly52Arg	G	52	R	0.9806	Likely pathogenic	-5.31	Deleterious	0.001	Damaging	0.999	Probably damaging	NA
p.Gly52Cys	G	52	C	0.9888	Likely pathogenic	-6.23	Deleterious	0.002	Damaging	1	Probably damaging	Population			YES
p.Gly52Ser	G	52	S	0.6261	Likely pathogenic	-4.08	Deleterious	0.293	Tolerated	0.996	Probably damaging	NA
p.Gly52Ala	G	52	A	0.5741	Likely pathogenic	-4	Deleterious	0.13	Tolerated	0.915	Probably damaging	NA
p.Gly52Asp	G	52	D	0.9937	Likely pathogenic	-4.93	Deleterious	0.002	Damaging	0.998	Probably damaging	NA
p.Gly52Val	G	52	V	0.9002	Likely pathogenic	-6.16	Deleterious	0.003	Damaging	0.998	Probably damaging	Population
p.Leu53Met	L	53	M	0.6487	Likely pathogenic	-1.57	Neutral	0.004	Damaging	0.999	Probably damaging	NA
p.Leu53Val	L	53	V	0.3123	Likely benign	-2.35	Neutral	0.064	Tolerated	0.989	Probably damaging	NA
p.Leu53Arg	L	53	R	0.9924	Likely pathogenic	-4.7	Deleterious	0	Damaging	0.999	Probably damaging	Population
p.Leu53Gln	L	53	Q	0.9913	Likely pathogenic	-4.7	Deleterious	0.001	Damaging	0.999	Probably damaging	NA
p.Leu53Pro	L	53	P	0.9984	Likely pathogenic	-5.48	Deleterious	0	Damaging	0.999	Probably damaging	Population			YES
p.Arg54Cys	R	54	C	0.2903	Likely benign	-5.03	Deleterious	0	Damaging	0.994	Probably damaging	Population
p.Arg54Gly	R	54	G	0.6928	Likely pathogenic	-4.24	Deleterious	0.002	Damaging	0.968	Probably damaging	NA
p.Arg54Ser	R	54	S	0.9121	Likely pathogenic	-3.06	Deleterious	0.002	Damaging	0.968	Probably damaging	NA
p.Arg54His	R	54	H	0.2703	Likely benign	-3.05	Deleterious	0.002	Damaging	0.988	Probably damaging	Population
p.Arg54Leu	R	54	L	0.6338	Likely pathogenic	-4.24	Deleterious	0.003	Damaging	0.968	Probably damaging	Population
p.Arg54Pro	R	54	P	0.9815	Likely pathogenic	-3.84	Deleterious	0.002	Damaging	0.986	Probably damaging	Population			YES
p.Lys55Gln	K	55	Q	0.4906	Ambiguous	-2.5	Deleterious	0.076	Tolerated	0.994	Probably damaging	NA
p.Lys55Glu	K	55	E	0.9018	Likely pathogenic	-2.66	Deleterious	0.045	Damaging	0.985	Probably damaging	NA
p.Lys55Arg	K	55	R	0.0979	Likely benign	-1.25	Neutral	0.353	Tolerated	0.732	Possibly damaging	Population
p.Lys55Met	K	55	M	0.8759	Likely pathogenic	-4	Deleterious	0.011	Damaging	0.999	Probably damaging	NA
p.Lys55Thr	K	55	T	0.8776	Likely pathogenic	-3.96	Deleterious	0.035	Damaging	0.994	Probably damaging	NA
p.Lys55Asn	K	55	N	0.9552	Likely pathogenic	-3.25	Deleterious	0.031	Damaging	0.994	Probably damaging	NA
p.Arg56Cys	R	56	C	0.3983	Ambiguous	-5.53	Deleterious	0.001	Damaging	0.996	Probably damaging	Population
p.Arg56Gly	R	56	G	0.8626	Likely pathogenic	-4.78	Deleterious	0.009	Damaging	0.975	Probably damaging	NA
p.Arg56Ser	R	56	S	0.9456	Likely pathogenic	-4	Deleterious	0.33	Tolerated	0.975	Probably damaging	NA
p.Arg56His	R	56	H	0.575	Likely pathogenic	-3.41	Deleterious	0.011	Damaging	0.996	Probably damaging	Population			YES
p.Arg56Leu	R	56	L	0.6606	Likely pathogenic	-4.78	Deleterious	0.069	Tolerated	0.754	Possibly damaging	Population
p.Arg56Pro	R	56	P	0.9903	Likely pathogenic	-4.81	Deleterious	0.01	Damaging	0.997	Probably damaging	NA
p.Leu57Met	L	57	M	0.4284	Ambiguous	-1.4	Neutral	0.004	Damaging	0.998	Probably damaging	NA
p.Leu57Val	L	57	V	0.428	Ambiguous	-1.85	Neutral	0.003	Damaging	0.977	Probably damaging	NA
p.Leu57Arg	L	57	R	0.9845	Likely pathogenic	-4.4	Deleterious	0	Damaging	0.999	Probably damaging	Pathogenic	Roos et al., 2015	Neurological
p.Leu57Gln	L	57	Q	0.9862	Likely pathogenic	-4.4	Deleterious	0.001	Damaging	0.999	Probably damaging	NA
p.Leu57Pro	L	57	P	0.9978	Likely pathogenic	-5.08	Deleterious	0	Damaging	0.999	Probably damaging	Pathogenic	Boyer et al., 2011B	Neurological
p.Glu58Gln	E	58	Q	0.2358	Likely benign	-1.71	Neutral	0.168	Tolerated	0.964	Probably damaging	Population
p.Glu58Lys	E	58	K	0.5459	Ambiguous	-2.2	Neutral	0.127	Tolerated	0.961	Probably damaging	Pathogenic	Nagano et al., 2020	Renal
p.Glu58Ala	E	58	A	0.2574	Likely benign	-3.66	Deleterious	0.045	Damaging	0.993	Probably damaging	NA
p.Glu58Gly	E	58	G	0.3622	Ambiguous	-4.48	Deleterious	0.021	Damaging	0.997	Probably damaging	NA
p.Glu58Val	E	58	V	0.5138	Ambiguous	-4.54	Deleterious	0.092	Tolerated	0.997	Probably damaging	NA
p.Glu58Asp	E	58	D	0.3635	Ambiguous	-1.85	Neutral	0.08	Tolerated	0.993	Probably damaging	NA
p.Gly59Arg	G	59	R	0.268	Likely benign	-1.19	Neutral	0.121	Tolerated	0.875	Possibly damaging	NA
p.Gly59Cys	G	59	C	0.1114	Likely benign	-1.67	Neutral	0.03	Damaging	0.97	Probably damaging	NA
p.Gly59Ser	G	59	S	0.0614	Likely benign	1.5	Neutral	0.875	Tolerated	0.112	Benign	NA
p.Gly59Ala	G	59	A	0.0765	Likely benign	0	Neutral	0.133	Tolerated	0.221	Benign	NA
p.Gly59Asp	G	59	D	0.1762	Likely benign	-0.75	Neutral	0.589	Tolerated	0.757	Possibly damaging	NA
p.Gly59Val	G	59	V	0.1163	Likely benign	-2.14	Neutral	0.027	Damaging	0.875	Possibly damaging	NA
p.Ser60Arg	S	60	R	0.9237	Likely pathogenic	-3.71	Deleterious	0.007	Damaging	0.999	Probably damaging	NA
p.Ser60Cys	S	60	C	0.1189	Likely benign	-3.35	Deleterious	0.078	Tolerated	0.933	Probably damaging	NA
p.Ser60Gly	S	60	G	0.1437	Likely benign	-2.96	Deleterious	0.082	Tolerated	0.988	Probably damaging	NA
p.Ser60Asn	S	60	N	0.5392	Ambiguous	-2.18	Neutral	0.325	Tolerated	0.998	Probably damaging	NA
p.Ser60Ile	S	60	I	0.6656	Likely pathogenic	-4.4	Deleterious	0.002	Damaging	0.997	Probably damaging	NA
p.Ser60Thr	S	60	T	0.2197	Likely benign	-2.18	Neutral	0.015	Damaging	0.988	Probably damaging	NA
p.Asp61Asn	D	61	N	0.1082	Likely benign	-3.18	Deleterious	0.045	Damaging	0.752	Possibly damaging	Population
p.Asp61His	D	61	H	0.3355	Likely benign	-4.84	Deleterious	0.009	Damaging	0.996	Probably damaging	Population			YES
p.Asp61Tyr	D	61	Y	0.4456	Ambiguous	-6.38	Deleterious	0.005	Damaging	0.998	Probably damaging	NA
p.Asp61Ala	D	61	A	0.2295	Likely benign	-5.49	Deleterious	0.028	Damaging	0.966	Probably damaging	NA
p.Asp61Gly	D	61	G	0.1464	Likely benign	-4.81	Deleterious	0.036	Damaging	0.966	Probably damaging	NA
p.Asp61Val	D	61	V	0.4431	Ambiguous	-6.41	Deleterious	0.005	Damaging	0.99	Probably damaging	NA
p.Asp61Glu	D	61	E	0.2172	Likely benign	-2.76	Deleterious	0.022	Damaging	0.78	Possibly damaging	NA
p.Gly62Arg	G	62	R	0.1523	Likely benign	-1.69	Neutral	0.179	Tolerated	0.345	Benign	NA
p.Gly62Cys	G	62	C	0.1442	Likely benign	-3.14	Deleterious	0.018	Damaging	0.993	Probably damaging	NA
p.Gly62Ser	G	62	S	0.0714	Likely benign	-0.66	Neutral	0.272	Tolerated	0.544	Possibly damaging	Population
p.Gly62Ala	G	62	A	0.0795	Likely benign	-1.56	Neutral	0.347	Tolerated	0.738	Possibly damaging	Population
p.Gly62Asp	G	62	D	0.111	Likely benign	0.62	Neutral	0.563	Tolerated	0.069	Benign	NA
p.Gly62Val	G	62	V	0.1207	Likely benign	-2.91	Deleterious	0.179	Tolerated	0.875	Possibly damaging	Population
p.Gly63Arg	G	63	R	0.1413	Likely benign	-1.78	Neutral	0.215	Tolerated	0.948	Probably damaging	NA
p.Gly63Cys	G	63	C	0.0886	Likely benign	-2.61	Deleterious	0.022	Damaging	0.984	Probably damaging	Population
p.Gly63Ser	G	63	S	0.0557	Likely benign	-0.33	Neutral	1	Tolerated	0.232	Benign	Population
p.Gly63Ala	G	63	A	0.0665	Likely benign	-0.53	Neutral	0.671	Tolerated	0.112	Benign	NA
p.Gly63Asp	G	63	D	0.0964	Likely benign	-1.13	Neutral	0.316	Tolerated	0.221	Benign	Population			YES
p.Gly63Val	G	63	V	0.0803	Likely benign	-2.31	Neutral	0.117	Tolerated	0.875	Possibly damaging	NA
p.Trp64Arg	W	64	R	0.9967	Likely pathogenic	-10.95	Deleterious	0	Damaging	1	Probably damaging	NA
p.Trp64Gly	W	64	G	0.9539	Likely pathogenic	-10.17	Deleterious	0	Damaging	1	Probably damaging	NA
p.Trp64Leu	W	64	L	0.9713	Likely pathogenic	-10.17	Deleterious	0	Damaging	1	Probably damaging	NA
p.Trp64Ser	W	64	S	0.9808	Likely pathogenic	-10.95	Deleterious	0	Damaging	1	Probably damaging	NA
p.Trp64Cys	W	64	C	0.9956	Likely pathogenic	-10.17	Deleterious	0	Damaging	1	Probably damaging	Population
p.Met65Leu	M	65	L	0.2808	Likely benign	-1.61	Neutral	0.015	Damaging	0.531	Possibly damaging	NA
p.Met65Val	M	65	V	0.301	Likely benign	-2.46	Neutral	0.103	Tolerated	0.926	Probably damaging	NA
p.Met65Arg	M	65	R	0.8815	Likely pathogenic	-4.23	Deleterious	0.001	Damaging	0.99	Probably damaging	NA
p.Met65Lys	M	65	K	0.8806	Likely pathogenic	-4.23	Deleterious	0.001	Damaging	0.985	Probably damaging	NA
p.Met65Thr	M	65	T	0.7572	Likely pathogenic	-3.86	Deleterious	0.002	Damaging	0.985	Probably damaging	NA
p.Met65Ile	M	65	I	0.7832	Likely pathogenic	-2.36	Neutral	0.19	Tolerated	0.786	Possibly damaging	NA
p.Val66Leu	V	66	L	0.1331	Likely benign	-1.6	Neutral	0.102	Tolerated	0.299	Benign	Population
p.Val66Met	V	66	M	0.1285	Likely benign	-1.56	Neutral	0.028	Damaging	0.973	Probably damaging	Population
p.Val66Ala	V	66	A	0.1523	Likely benign	-2.28	Neutral	0.139	Tolerated	0.874	Possibly damaging	NA
p.Val66Glu	V	66	E	0.1579	Likely benign	-3.05	Deleterious	0.305	Tolerated	0.534	Possibly damaging	NA
p.Val66Gly	V	66	G	0.1428	Likely benign	-4.36	Deleterious	0.063	Tolerated	0.937	Probably damaging	NA
p.Gln67Glu	Q	67	E	0.093	Likely benign	-1.68	Neutral	0.175	Tolerated	0.828	Possibly damaging	NA
p.Gln67Lys	Q	67	K	0.1743	Likely benign	-2.53	Deleterious	0.008	Damaging	0.978	Probably damaging	NA
p.Gln67Arg	Q	67	R	0.1259	Likely benign	-2.6	Deleterious	0.004	Damaging	0.993	Probably damaging	Population			YES
p.Gln67Leu	Q	67	L	0.165	Likely benign	-4.81	Deleterious	0.001	Damaging	0.996	Probably damaging	NA
p.Gln67Pro	Q	67	P	0.3901	Ambiguous	-3.83	Deleterious	0.005	Damaging	0.996	Probably damaging	Population
p.Gln67His	Q	67	H	0.296	Likely benign	-3.18	Deleterious	0.005	Damaging	0.998	Probably damaging	Population
p.Phe68Ile	F	68	I	0.9841	Likely pathogenic	-4.7	Deleterious	0.003	Damaging	0.999	Probably damaging	NA
p.Phe68Leu	F	68	L	0.9978	Likely pathogenic	-4.7	Deleterious	0.004	Damaging	0.999	Probably damaging	Pathogenic	Tato et al., 2023	Renal
p.Phe68Val	F	68	V	0.9807	Likely pathogenic	-5.48	Deleterious	0.004	Damaging	0.999	Probably damaging	NA
p.Phe68Cys	F	68	C	0.9956	Likely pathogenic	-6.26	Deleterious	0.002	Damaging	1	Probably damaging	NA
p.Phe68Ser	F	68	S	0.9989	Likely pathogenic	-6.26	Deleterious	0.021	Damaging	1	Probably damaging	Pathogenic	Roos et al., 2015	Neurological
p.Phe68Tyr	F	68	Y	0.8182	Likely pathogenic	-2.35	Neutral	0.002	Damaging	0.999	Probably damaging	NA
p.Leu69Met	L	69	M	0.5463	Ambiguous	-1.53	Neutral	0.011	Damaging	1	Probably damaging	NA
p.Leu69Val	L	69	V	0.5631	Ambiguous	-2.21	Neutral	0.009	Damaging	0.999	Probably damaging	NA
p.Leu69Arg	L	69	R	0.9617	Likely pathogenic	-4.66	Deleterious	0.001	Damaging	1	Probably damaging	NA
p.Leu69Gln	L	69	Q	0.964	Likely pathogenic	-4.66	Deleterious	0.002	Damaging	1	Probably damaging	NA
p.Leu69Pro	L	69	P	0.994	Likely pathogenic	-5.41	Deleterious	0.001	Damaging	1	Probably damaging	Pathogenic	Toyota et al., 2013	Neurological
p.Glu70Gln	E	70	Q	0.2056	Likely benign	-2.11	Neutral	0.118	Tolerated	0.995	Probably damaging	NA
p.Glu70Lys	E	70	K	0.4926	Ambiguous	-2.8	Deleterious	0.038	Damaging	0.998	Probably damaging	NA
p.Glu70Ala	E	70	A	0.3931	Ambiguous	-4.4	Deleterious	0.033	Damaging	0.999	Probably damaging	NA
p.Glu70Gly	E	70	G	0.3555	Ambiguous	-5.08	Deleterious	0.237	Tolerated	0.999	Probably damaging	Population
p.Glu70Val	E	70	V	0.6872	Likely pathogenic	-5.21	Deleterious	0.008	Damaging	1	Probably damaging	NA
p.Glu70Asp	E	70	D	0.3698	Ambiguous	-2.18	Neutral	0.092	Tolerated	0.999	Probably damaging	NA
p.Gln71Glu	Q	71	E	0.1034	Likely benign	-1.42	Neutral	0.591	Tolerated	0.938	Probably damaging	NA
p.Gln71Lys	Q	71	K	0.1368	Likely benign	-1.34	Neutral	1	Tolerated	0.874	Possibly damaging	NA
p.Gln71Arg	Q	71	R	0.1175	Likely benign	-1.23	Neutral	0.948	Tolerated	0.534	Possibly damaging	Population
p.Gln71Leu	Q	71	L	0.1005	Likely benign	-0.38	Neutral	0.833	Tolerated	0.16	Benign	NA
p.Gln71Pro	Q	71	P	0.721	Likely pathogenic	-2.53	Deleterious	0.257	Tolerated	0.982	Probably damaging	Pathogenic	Wopperer et al., 2022	Renal
p.Gln71His	Q	71	H	0.1913	Likely benign	-2.04	Neutral	0.466	Tolerated	0.988	Probably damaging	Population
p.Ser72Arg	S	72	R	0.3526	Ambiguous	-2.91	Deleterious	0.041	Damaging	0.978	Probably damaging	Population
p.Ser72Cys	S	72	C	0.0783	Likely benign	-2.01	Neutral	0.138	Tolerated	0.298	Benign	NA
p.Ser72Gly	S	72	G	0.0597	Likely benign	-2.13	Neutral	0.361	Tolerated	0.299	Benign	NA
p.Ser72Asn	S	72	N	0.097	Likely benign	-1.51	Neutral	0.337	Tolerated	0.418	Benign	NA
p.Ser72Ile	S	72	I	0.4048	Ambiguous	-3.53	Deleterious	0.006	Damaging	0.961	Probably damaging	NA
p.Ser72Thr	S	72	T	0.1288	Likely benign	-1.68	Neutral	0.064	Tolerated	0.874	Possibly damaging	NA
p.Gly73Arg	G	73	R	0.9944	Likely pathogenic	-6.26	Deleterious	0.002	Damaging	1	Probably damaging	Population
p.Gly73Cys	G	73	C	0.9756	Likely pathogenic	-7.04	Deleterious	0.001	Damaging	1	Probably damaging	Population
p.Gly73Ser	G	73	S	0.9081	Likely pathogenic	-4.7	Deleterious	0.004	Damaging	1	Probably damaging	Pathogenic	Barua et al., 2013	Renal
p.Gly73Ala	G	73	A	0.8286	Likely pathogenic	-4.7	Deleterious	0.006	Damaging	1	Probably damaging	NA
p.Gly73Asp	G	73	D	0.9965	Likely pathogenic	-5.48	Deleterious	0.002	Damaging	1	Probably damaging	Pathogenic	Hara et al. 1984, Ueda et al., 2023	Neurological
p.Gly73Val	G	73	V	0.9837	Likely pathogenic	-7.04	Deleterious	0.002	Damaging	1	Probably damaging	Pathogenic	Nagano et al., 2020	Neurological
p.Leu74Met	L	74	M	0.365	Ambiguous	-1.53	Neutral	0.006	Damaging	1	Probably damaging	NA
p.Leu74Val	L	74	V	0.4292	Ambiguous	-2.21	Neutral	0.005	Damaging	0.999	Probably damaging	Population			YES
p.Leu74Arg	L	74	R	0.9778	Likely pathogenic	-4.66	Deleterious	0.001	Damaging	1	Probably damaging	Population			YES
p.Leu74Gln	L	74	Q	0.9748	Likely pathogenic	-4.66	Deleterious	0.001	Damaging	1	Probably damaging	NA
p.Leu74Pro	L	74	P	0.9835	Likely pathogenic	-5.41	Deleterious	0.001	Damaging	1	Probably damaging	NA
p.Asp75Asn	D	75	N	0.4267	Ambiguous	-3.25	Deleterious	0.122	Tolerated	0.998	Probably damaging	NA
p.Asp75His	D	75	H	0.7896	Likely pathogenic	-4.68	Deleterious	0.03	Damaging	0.999	Probably damaging	NA
p.Asp75Tyr	D	75	Y	0.7695	Likely pathogenic	-6.11	Deleterious	0.034	Damaging	0.999	Probably damaging	NA
p.Asp75Ala	D	75	A	0.6791	Likely pathogenic	-5.03	Deleterious	0.958	Tolerated	0.771	Possibly damaging	NA
p.Asp75Gly	D	75	G	0.54	Ambiguous	-4.14	Deleterious	0.608	Tolerated	0.916	Probably damaging	Population			YES
p.Asp75Val	D	75	V	0.8218	Likely pathogenic	-6.04	Deleterious	0.115	Tolerated	0.995	Probably damaging	Population
p.Asp75Glu	D	75	E	0.6221	Likely pathogenic	-2.53	Deleterious	0.091	Tolerated	0.988	Probably damaging	Population
p.Leu76Met	L	76	M	0.1704	Likely benign	-1.2	Neutral	0.021	Damaging	0.998	Probably damaging	NA
p.Leu76Val	L	76	V	0.1062	Likely benign	-1.68	Neutral	0.332	Tolerated	0.827	Possibly damaging	NA
p.Leu76Arg	L	76	R	0.226	Likely benign	-4.4	Deleterious	0.017	Damaging	0.998	Probably damaging	Population
p.Leu76Gln	L	76	Q	0.2333	Likely benign	-4.26	Deleterious	0.018	Damaging	0.999	Probably damaging	NA
p.Leu76Pro	L	76	P	0.9346	Likely pathogenic	-4.98	Deleterious	0.025	Damaging	0.998	Probably damaging	Pathogenic	Boyer et al., 2011A	Renal
p.Leu77Met	L	77	M	0.6128	Likely pathogenic	-1.57	Neutral	0	Damaging	1	Probably damaging	NA
p.Leu77Val	L	77	V	0.5018	Ambiguous	-2.35	Neutral	0	Damaging	0.999	Probably damaging	NA
p.Leu77Arg	L	77	R	0.9946	Likely pathogenic	-4.7	Deleterious	0	Damaging	1	Probably damaging	Pathogenic	Mademan et al., 2013	Neurological
p.Leu77Gln	L	77	Q	0.9871	Likely pathogenic	-4.7	Deleterious	0	Damaging	1	Probably damaging	NA
p.Leu77Pro	L	77	P	0.9969	Likely pathogenic	-5.48	Deleterious	0	Damaging	1	Probably damaging	Pathogenic	Rodriguez et al., 2013	Intermediate
p.Leu78Met	L	78	M	0.2233	Likely benign	-1.27	Neutral	0.006	Damaging	0.964	Probably damaging	Population
p.Leu78Val	L	78	V	0.5365	Ambiguous	-2.15	Neutral	0.005	Damaging	0.988	Probably damaging	Population
p.Leu78Arg	L	78	R	0.9451	Likely pathogenic	-4.4	Deleterious	0.001	Damaging	0.997	Probably damaging	Pathogenic	Park et al., 2020	Renal
p.Leu78Gln	L	78	Q	0.9095	Likely pathogenic	-4.36	Deleterious	0.001	Damaging	0.997	Probably damaging	Population			YES
p.Leu78Pro	L	78	P	0.9959	Likely pathogenic	-5.18	Deleterious	0.001	Damaging	0.999	Probably damaging	Pathogenic	Laššuthová et al., 2016	Neurological
p.Glu79Gln	E	79	Q	0.2011	Likely benign	-2.21	Neutral	0.01	Damaging	0.998	Probably damaging	NA
p.Glu79Lys	E	79	K	0.4113	Ambiguous	-2.96	Deleterious	0.008	Damaging	0.988	Probably damaging	Population
p.Glu79Ala	E	79	A	0.2359	Likely benign	-4.4	Deleterious	0.008	Damaging	0.988	Probably damaging	NA
p.Glu79Gly	E	79	G	0.2293	Likely benign	-5.14	Deleterious	0.004	Damaging	0.991	Probably damaging	NA
p.Glu79Val	E	79	V	0.453	Ambiguous	-5.14	Deleterious	0.002	Damaging	0.995	Probably damaging	NA
p.Glu79Asp	E	79	D	0.2526	Likely benign	-2.01	Neutral	0.278	Tolerated	0.916	Probably damaging	NA
p.Ala80Pro	A	80	P	0.9886	Likely pathogenic	-3.51	Deleterious	0.024	Damaging	0.998	Probably damaging	NA
p.Ala80Ser	A	80	S	0.1855	Likely benign	-2.08	Neutral	0.202	Tolerated	0.957	Probably damaging	NA
p.Ala80Thr	A	80	T	0.4158	Ambiguous	-2.46	Neutral	0.116	Tolerated	0.889	Possibly damaging	NA
p.Ala80Glu	A	80	E	0.8853	Likely pathogenic	-3.55	Deleterious	0.01	Damaging	0.996	Probably damaging	NA
p.Ala80Gly	A	80	G	0.3266	Likely benign	-2.96	Deleterious	0.124	Tolerated	0.99	Probably damaging	NA
p.Ala80Val	A	80	V	0.5553	Ambiguous	-2.36	Neutral	0.09	Tolerated	0.858	Possibly damaging	Population
p.Leu81Met	L	81	M	0.4191	Ambiguous	-1.47	Neutral	0.004	Damaging	1	Probably damaging	NA
p.Leu81Val	L	81	V	0.2922	Likely benign	-2.01	Neutral	0.004	Damaging	0.999	Probably damaging	NA
p.Leu81Arg	L	81	R	0.9691	Likely pathogenic	-4.6	Deleterious	0	Damaging	1	Probably damaging	NA
p.Leu81Gln	L	81	Q	0.9421	Likely pathogenic	-4.56	Deleterious	0.001	Damaging	1	Probably damaging	Population
p.Leu81Pro	L	81	P	0.9919	Likely pathogenic	-5.28	Deleterious	0.001	Damaging	1	Probably damaging	Pathogenic	Barua et al., 2013	Renal
p.Ala82Pro	A	82	P	0.8277	Likely pathogenic	-1.35	Neutral	0.181	Tolerated	0.961	Probably damaging	Population
p.Ala82Ser	A	82	S	0.0754	Likely benign	-0.21	Neutral	0.382	Tolerated	0.874	Possibly damaging	Population
p.Ala82Thr	A	82	T	0.1179	Likely benign	-1.03	Neutral	0.302	Tolerated	0.914	Probably damaging	NA
p.Ala82Glu	A	82	E	0.2336	Likely benign	0.35	Neutral	1	Tolerated	0.262	Benign	NA
p.Ala82Gly	A	82	G	0.1012	Likely benign	-0.9	Neutral	0.252	Tolerated	0.606	Possibly damaging	NA
p.Ala82Val	A	82	V	0.1872	Likely benign	-1.8	Neutral	0.151	Tolerated	0.919	Probably damaging	NA
p.Arg83Gly	R	83	G	0.4893	Ambiguous	-4.98	Deleterious	0.067	Tolerated	0.997	Probably damaging	NA
p.Arg83Trp	R	83	W	0.4077	Ambiguous	-5.79	Deleterious	0.001	Damaging	0.998	Probably damaging	Population
p.Arg83Gln	R	83	Q	0.2077	Likely benign	-2.76	Deleterious	0.081	Tolerated	0.997	Probably damaging	Population
p.Arg83Leu	R	83	L	0.4785	Ambiguous	-4.94	Deleterious	0.03	Damaging	0.997	Probably damaging	Population
p.Arg83Pro	R	83	P	0.9529	Likely pathogenic	-4.94	Deleterious	0.005	Damaging	0.999	Probably damaging	NA
p.Leu84Met	L	84	M	0.4694	Ambiguous	-1.47	Neutral	0.005	Damaging	1	Probably damaging	NA
p.Leu84Val	L	84	V	0.4598	Ambiguous	-2.01	Neutral	0.005	Damaging	0.999	Probably damaging	Population
p.Leu84Arg	L	84	R	0.8522	Likely pathogenic	-4.53	Deleterious	0.001	Damaging	1	Probably damaging	Population
p.Leu84Gln	L	84	Q	0.8207	Likely pathogenic	-4.53	Deleterious	0.001	Damaging	1	Probably damaging	NA
p.Leu84Pro	L	84	P	0.9879	Likely pathogenic	-5.24	Deleterious	0.001	Damaging	1	Probably damaging	Population			YES
p.Ser85Ala	S	85	A	0.1848	Likely benign	-2.11	Neutral	0.087	Tolerated	0.994	Probably damaging	NA
p.Ser85Pro	S	85	P	0.8021	Likely pathogenic	-3.78	Deleterious	0.044	Damaging	0.999	Probably damaging	NA
p.Ser85Thr	S	85	T	0.319	Likely benign	-2.28	Neutral	0.075	Tolerated	0.999	Probably damaging	NA
p.Ser85Leu	S	85	L	0.557	Ambiguous	-4.5	Deleterious	0.093	Tolerated	1	Probably damaging	Population			YES
p.Ser85Trp	S	85	W	0.8514	Likely pathogenic	-5.21	Deleterious	0.008	Damaging	1	Probably damaging	Pathogenic	Xie et al., 2015	Renal
p.Gly86Arg	G	86	R	0.6796	Likely pathogenic	-4.89	Deleterious	0.005	Damaging	1	Probably damaging	NA
p.Gly86Cys	G	86	C	0.5012	Ambiguous	-5.74	Deleterious	0.002	Damaging	1	Probably damaging	Population			YES
p.Gly86Ser	G	86	S	0.2387	Likely benign	-3.43	Deleterious	0.02	Damaging	0.998	Probably damaging	Population
p.Gly86Ala	G	86	A	0.4245	Ambiguous	-3.66	Deleterious	0.008	Damaging	0.997	Probably damaging	Population
p.Gly86Asp	G	86	D	0.7359	Likely pathogenic	-3.61	Deleterious	0.382	Tolerated	0.977	Probably damaging	NA
p.Gly86Val	G	86	V	0.6353	Likely pathogenic	-5.78	Deleterious	0.001	Damaging	0.999	Probably damaging	Population			YES
p.Arg87Cys	R	87	C	0.3924	Ambiguous	-5.83	Deleterious	0	Damaging	0.999	Probably damaging	Population
p.Arg87Gly	R	87	G	0.4653	Ambiguous	-5.11	Deleterious	0.003	Damaging	0.87	Possibly damaging	Population
p.Arg87Ser	R	87	S	0.7852	Likely pathogenic	-4.3	Deleterious	0.084	Tolerated	0.992	Probably damaging	NA
p.Arg87His	R	87	H	0.2197	Likely benign	-3.51	Deleterious	0.004	Damaging	0.999	Probably damaging	Population
p.Arg87Leu	R	87	L	0.6279	Likely pathogenic	-5.08	Deleterious	0.004	Damaging	0.998	Probably damaging	NA
p.Arg87Pro	R	87	P	0.732	Likely pathogenic	-5.08	Deleterious	0.004	Damaging	0.999	Probably damaging	NA
p.Gly88Arg	G	88	R	0.6823	Likely pathogenic	-4.66	Deleterious	0.007	Damaging	1	Probably damaging	Population
p.Gly88Cys	G	88	C	0.4419	Ambiguous	-5.84	Deleterious	0.002	Damaging	1	Probably damaging	Population			YES
p.Gly88Ser	G	88	S	0.202	Likely benign	-3.7	Deleterious	0.116	Tolerated	0.999	Probably damaging	Population			YES
p.Gly88Ala	G	88	A	0.316	Likely benign	-3.73	Deleterious	0.01	Damaging	0.998	Probably damaging	NA
p.Gly88Asp	G	88	D	0.6592	Likely pathogenic	-4.31	Deleterious	0.109	Tolerated	0.999	Probably damaging	NA
p.Gly88Val	G	88	V	0.5491	Ambiguous	-5.78	Deleterious	0.002	Damaging	0.999	Probably damaging	Population
p.Val89Ile	V	89	I	0.1358	Likely benign	-0.58	Neutral	0.062	Tolerated	0.94	Probably damaging	Population			YES
p.Val89Leu	V	89	L	0.4409	Ambiguous	-1.58	Neutral	0.225	Tolerated	0.965	Probably damaging	NA
p.Val89Phe	V	89	F	0.2882	Likely benign	-3.05	Deleterious	0.007	Damaging	0.997	Probably damaging	NA
p.Val89Ala	V	89	A	0.3158	Likely benign	-2.23	Neutral	0.061	Tolerated	0.936	Probably damaging	NA
p.Val89Asp	V	89	D	0.7225	Likely pathogenic	-4.41	Deleterious	0.003	Damaging	0.987	Probably damaging	NA
p.Val89Gly	V	89	G	0.2989	Likely benign	-4.48	Deleterious	0.001	Damaging	0.981	Probably damaging	NA
p.Ala90Pro	A	90	P	0.3177	Likely benign	-2.93	Deleterious	0.01	Damaging	0.987	Probably damaging	NA
p.Ala90Ser	A	90	S	0.0683	Likely benign	-0.65	Neutral	0.223	Tolerated	0.474	Possibly damaging	Population
p.Ala90Thr	A	90	T	0.1056	Likely benign	-1.58	Neutral	0.109	Tolerated	0.938	Probably damaging	Population
p.Ala90Glu	A	90	E	0.5117	Ambiguous	-2.63	Deleterious	0.077	Tolerated	0.969	Probably damaging	NA
p.Ala90Gly	A	90	G	0.1359	Likely benign	-2.25	Neutral	0.012	Damaging	0.908	Possibly damaging	NA
p.Ala90Val	A	90	V	0.2026	Likely benign	-2.59	Deleterious	0.009	Damaging	0.969	Probably damaging	NA
p.Arg91Cys	R	91	C	0.281	Likely benign	-5.16	Deleterious	0.006	Damaging	0.999	Probably damaging	Population			YES
p.Arg91Gly	R	91	G	0.4286	Ambiguous	-4.38	Deleterious	0.217	Tolerated	0.992	Probably damaging	NA
p.Arg91Ser	R	91	S	0.6128	Likely pathogenic	-3.4	Deleterious	0.17	Tolerated	0.949	Probably damaging	NA
p.Arg91His	R	91	H	0.1756	Likely benign	-3.18	Deleterious	0.017	Damaging	0.999	Probably damaging	Population
p.Arg91Leu	R	91	L	0.494	Ambiguous	-4.48	Deleterious	0.019	Damaging	0.994	Probably damaging	Population			YES
p.Arg91Pro	R	91	P	0.7668	Likely pathogenic	-4.48	Deleterious	0.023	Damaging	0.998	Probably damaging	NA
p.Ile92Leu	I	92	L	0.3787	Ambiguous	-1.23	Neutral	0.098	Tolerated	0.927	Probably damaging	NA
p.Ile92Phe	I	92	F	0.4648	Ambiguous	-1.66	Neutral	0.007	Damaging	0.999	Probably damaging	Population
p.Ile92Val	I	92	V	0.5827	Likely pathogenic	-0.72	Neutral	0.064	Tolerated	0.987	Probably damaging	NA
p.Ile92Asn	I	92	N	0.983	Likely pathogenic	-4.61	Deleterious	0.114	Tolerated	0.998	Probably damaging	NA
p.Ile92Ser	I	92	S	0.9805	Likely pathogenic	-3.76	Deleterious	0.233	Tolerated	0.959	Probably damaging	NA
p.Ile92Thr	I	92	T	0.9918	Likely pathogenic	-3.11	Deleterious	0.151	Tolerated	0.994	Probably damaging	NA
p.Ile92Met	I	92	M	0.4773	Ambiguous	-1.81	Neutral	0.01	Damaging	0.999	Probably damaging	Population
p.Ser93Ala	S	93	A	0.0603	Likely benign	0.08	Neutral	1	Tolerated	0.151	Benign	Population
p.Ser93Pro	S	93	P	0.2977	Likely benign	-2.5	Deleterious	0.195	Tolerated	0.933	Probably damaging	NA
p.Ser93Thr	S	93	T	0.1561	Likely benign	-1.23	Neutral	0.312	Tolerated	0.517	Possibly damaging	Population
p.Ser93Cys	S	93	C	0.1734	Likely benign	-1.77	Neutral	0.225	Tolerated	0.501	Possibly damaging	Population
p.Ser93Phe	S	93	F	0.631	Likely pathogenic	-3.18	Deleterious	0.384	Tolerated	0.972	Probably damaging	Population
p.Ser93Tyr	S	93	Y	0.5876	Likely pathogenic	-3.22	Deleterious	0.759	Tolerated	0.972	Probably damaging	Population
p.Asp94Asn	D	94	N	0.3242	Likely benign	-3.18	Deleterious	0.011	Damaging	0.945	Probably damaging	Population
p.Asp94His	D	94	H	0.7461	Likely pathogenic	-4.68	Deleterious	0.003	Damaging	0.998	Probably damaging	Population
p.Asp94Tyr	D	94	Y	0.7546	Likely pathogenic	-6.21	Deleterious	0.001	Damaging	0.999	Probably damaging	Population
p.Asp94Ala	D	94	A	0.6183	Likely pathogenic	-5.46	Deleterious	0.006	Damaging	0.988	Probably damaging	NA
p.Asp94Gly	D	94	G	0.6938	Likely pathogenic	-4.84	Deleterious	0.066	Tolerated	0.983	Probably damaging	Population			YES
p.Asp94Val	D	94	V	0.7292	Likely pathogenic	-6.18	Deleterious	0.001	Damaging	0.995	Probably damaging	Population
p.Asp94Glu	D	94	E	0.4044	Ambiguous	-2.36	Neutral	0.076	Tolerated	0.882	Possibly damaging	NA
p.Ala95Pro	A	95	P	0.9875	Likely pathogenic	-3.68	Deleterious	0.007	Damaging	1	Probably damaging	NA
p.Ala95Ser	A	95	S	0.297	Likely benign	-2.08	Neutral	0.338	Tolerated	0.997	Probably damaging	NA
p.Ala95Thr	A	95	T	0.4793	Ambiguous	-2.7	Deleterious	0.32	Tolerated	0.951	Probably damaging	Population			YES
p.Ala95Asp	A	95	D	0.9812	Likely pathogenic	-4.36	Deleterious	0.004	Damaging	0.998	Probably damaging	Population
p.Ala95Gly	A	95	G	0.6389	Likely pathogenic	-3	Deleterious	0.008	Damaging	0.996	Probably damaging	NA
p.Ala95Val	A	95	V	0.5749	Likely pathogenic	-2.8	Deleterious	0.041	Damaging	0.996	Probably damaging	NA
p.Leu96Met	L	96	M	0.6259	Likely pathogenic	-1.3	Neutral	0.132	Tolerated	0.997	Probably damaging	NA
p.Leu96Val	L	96	V	0.5655	Likely pathogenic	-1.81	Neutral	0.153	Tolerated	0.998	Probably damaging	NA
p.Leu96Arg	L	96	R	0.9509	Likely pathogenic	-4.1	Deleterious	0.279	Tolerated	1	Probably damaging	NA
p.Leu96Gln	L	96	Q	0.9784	Likely pathogenic	-4	Deleterious	0.045	Damaging	1	Probably damaging	NA
p.Leu96Pro	L	96	P	0.9952	Likely pathogenic	-4.78	Deleterious	0.03	Damaging	1	Probably damaging	NA
p.Leu97Met	L	97	M	0.4734	Ambiguous	-1.43	Neutral	0.015	Damaging	0.998	Probably damaging	NA
p.Leu97Val	L	97	V	0.42	Ambiguous	-2.15	Neutral	0.031	Damaging	0.983	Probably damaging	NA
p.Leu97Arg	L	97	R	0.8184	Likely pathogenic	-4.06	Deleterious	0.123	Tolerated	0.999	Probably damaging	Population			YES
p.Leu97Gln	L	97	Q	0.7635	Likely pathogenic	-4.13	Deleterious	0.152	Tolerated	0.999	Probably damaging	NA
p.Leu97Pro	L	97	P	0.9946	Likely pathogenic	-5.04	Deleterious	0.125	Tolerated	0.999	Probably damaging	Population
p.Gln98Glu	Q	98	E	0.5007	Ambiguous	-2.11	Neutral	0.04	Damaging	0.995	Probably damaging	NA
p.Gln98Lys	Q	98	K	0.8237	Likely pathogenic	-2.7	Deleterious	0.15	Tolerated	0.996	Probably damaging	NA
p.Gln98Arg	Q	98	R	0.8314	Likely pathogenic	-2.6	Deleterious	0.032	Damaging	0.998	Probably damaging	NA
p.Gln98Leu	Q	98	L	0.3999	Ambiguous	-4.48	Deleterious	0.115	Tolerated	0.998	Probably damaging	NA
p.Gln98Pro	Q	98	P	0.9817	Likely pathogenic	-4.23	Deleterious	0.006	Damaging	0.999	Probably damaging	NA
p.Gln98His	Q	98	H	0.9551	Likely pathogenic	-3.51	Deleterious	0.005	Damaging	0.999	Probably damaging	Population
p.Leu99Ile	L	99	I	0.4197	Ambiguous	-1.3	Neutral	0.079	Tolerated	0.999	Probably damaging	NA
p.Leu99Phe	L	99	F	0.8272	Likely pathogenic	-2.93	Deleterious	0.039	Damaging	1	Probably damaging	Population
p.Leu99Val	L	99	V	0.4509	Ambiguous	-1.98	Neutral	0.036	Damaging	0.999	Probably damaging	Population
p.Leu99Arg	L	99	R	0.8961	Likely pathogenic	-4.46	Deleterious	0.012	Damaging	1	Probably damaging	NA
p.Leu99His	L	99	H	0.9146	Likely pathogenic	-5.14	Deleterious	0.172	Tolerated	1	Probably damaging	NA
p.Leu99Pro	L	99	P	0.998	Likely pathogenic	-5.11	Deleterious	0.009	Damaging	1	Probably damaging	NA
p.Thr100Ala	T	100	A	0.2747	Likely benign	-3.08	Deleterious	0.115	Tolerated	0.992	Probably damaging	NA
p.Thr100Pro	T	100	P	0.8881	Likely pathogenic	-3.7	Deleterious	0.069	Tolerated	0.999	Probably damaging	NA
p.Thr100Ser	T	100	S	0.3105	Likely benign	-2.3	Neutral	0.061	Tolerated	0.992	Probably damaging	NA
p.Thr100Asn	T	100	N	0.4578	Ambiguous	-2.91	Deleterious	0.05	Damaging	0.996	Probably damaging	NA
p.Thr100Ile	T	100	I	0.8025	Likely pathogenic	-4.03	Deleterious	0.014	Damaging	0.999	Probably damaging	NA
p.Cys101Arg	C	101	R	0.996	Likely pathogenic	-9.06	Deleterious	0.002	Damaging	0.999	Probably damaging	Pathogenic	Nagano et al., 2020	Renal
p.Cys101Gly	C	101	G	0.6394	Likely pathogenic	-9.02	Deleterious	0	Damaging	0.999	Probably damaging	NA
p.Cys101Ser	C	101	S	0.7174	Likely pathogenic	-7.52	Deleterious	0.002	Damaging	0.999	Probably damaging	NA
p.Cys101Phe	C	101	F	0.9547	Likely pathogenic	-8.21	Deleterious	0.004	Damaging	0.999	Probably damaging	NA
p.Cys101Tyr	C	101	Y	0.9925	Likely pathogenic	-8.24	Deleterious	0.001	Damaging	0.999	Probably damaging	NA
p.Cys101Trp	C	101	W	0.9963	Likely pathogenic	-8.31	Deleterious	0.001	Damaging	1	Probably damaging	NA
p.Val102Ile	V	102	I	0.0615	Likely benign	0.21	Neutral	1	Tolerated	0.63	Possibly damaging	Population
p.Val102Leu	V	102	L	0.4213	Ambiguous	-1.36	Neutral	0.01	Damaging	0.924	Probably damaging	Population			YES
p.Val102Phe	V	102	F	0.7831	Likely pathogenic	-2.92	Deleterious	0.002	Damaging	0.996	Probably damaging	NA
p.Val102Ala	V	102	A	0.8238	Likely pathogenic	-3.13	Deleterious	0.049	Damaging	0.963	Probably damaging	Population
p.Val102Asp	V	102	D	0.9951	Likely pathogenic	-4.98	Deleterious	0.001	Damaging	0.993	Probably damaging	Pathogenic	Challis et al., 2017	Neurological
p.Val102Gly	V	102	G	0.9198	Likely pathogenic	-5.48	Deleterious	0	Damaging	0.989	Probably damaging	NA
p.Ser103Arg	S	103	R	0.9014	Likely pathogenic	-2.48	Neutral	0.348	Tolerated	0.972	Probably damaging	NA
p.Ser103Cys	S	103	C	0.15	Likely benign	-3.15	Deleterious	0.016	Damaging	0.994	Probably damaging	NA
p.Ser103Gly	S	103	G	0.0731	Likely benign	-1.4	Neutral	0.275	Tolerated	0.376	Benign	NA
p.Ser103Asn	S	103	N	0.1586	Likely benign	-0.31	Neutral	0.562	Tolerated	0.376	Benign	Population
p.Ser103Ile	S	103	I	0.5371	Ambiguous	-3.5	Deleterious	0.027	Damaging	0.972	Probably damaging	NA
p.Ser103Thr	S	103	T	0.1654	Likely benign	-1.61	Neutral	0.113	Tolerated	0.376	Benign	Population			YES
p.Cys104Arg	C	104	R	0.9975	Likely pathogenic	-9.39	Deleterious	0.001	Damaging	0.999	Probably damaging	Pathogenic	Boyer et al., 2011B	Neurological
p.Cys104Gly	C	104	G	0.6604	Likely pathogenic	-9.39	Deleterious	0.004	Damaging	0.998	Probably damaging	NA
p.Cys104Ser	C	104	S	0.7387	Likely pathogenic	-7.82	Deleterious	0.003	Damaging	0.998	Probably damaging	NA
p.Cys104Phe	C	104	F	0.9703	Likely pathogenic	-8.61	Deleterious	0.001	Damaging	0.999	Probably damaging	Pathogenic	Boyer et al., 2011B	Neurological
p.Cys104Tyr	C	104	Y	0.9943	Likely pathogenic	-8.61	Deleterious	0.001	Damaging	0.999	Probably damaging	Pathogenic	Bacquet et al., 2018	Neurological
p.Cys104Trp	C	104	W	0.9978	Likely pathogenic	-8.61	Deleterious	0.001	Damaging	1	Probably damaging	Pathogenic	Lemieux and Neemeh, 1967, Boyer et al., 2011B	Intermediate
p.Val105Leu	V	105	L	0.4471	Ambiguous	-2.15	Neutral	0.569	Tolerated	0.974	Probably damaging	Population
p.Val105Met	V	105	M	0.511	Ambiguous	-2.25	Neutral	0.003	Damaging	1	Probably damaging	Population
p.Val105Ala	V	105	A	0.8351	Likely pathogenic	-3.13	Deleterious	0.002	Damaging	0.998	Probably damaging	NA
p.Val105Glu	V	105	E	0.9924	Likely pathogenic	-4.7	Deleterious	0.001	Damaging	0.999	Probably damaging	Population			YES
p.Val105Gly	V	105	G	0.9315	Likely pathogenic	-5.48	Deleterious	0.02	Damaging	0.999	Probably damaging	Pathogenic	Caridi et al., 2014	Neurological
p.Arg106Cys	R	106	C	0.6333	Likely pathogenic	-5.73	Deleterious	0	Damaging	1	Probably damaging	Population			YES
p.Arg106Gly	R	106	G	0.8464	Likely pathogenic	-4.91	Deleterious	0.002	Damaging	0.999	Probably damaging	NA
p.Arg106Ser	R	106	S	0.9535	Likely pathogenic	-3.96	Deleterious	0.002	Damaging	0.999	Probably damaging	NA
p.Arg106His	R	106	H	0.4586	Ambiguous	-3.48	Deleterious	0.002	Damaging	1	Probably damaging	NA
p.Arg106Leu	R	106	L	0.8289	Likely pathogenic	-4.94	Deleterious	0.002	Damaging	0.999	Probably damaging	Population
p.Arg106Pro	R	106	P	0.9931	Likely pathogenic	-4.74	Deleterious	0.002	Damaging	1	Probably damaging	Pathogenic	Boyer et al., 2011B	Intermediate
p.Ala107Pro	A	107	P	0.995	Likely pathogenic	-3.38	Deleterious	0.002	Damaging	0.999	Probably damaging	NA
p.Ala107Ser	A	107	S	0.1532	Likely benign	-1.85	Neutral	0.029	Damaging	0.997	Probably damaging	NA
p.Ala107Thr	A	107	T	0.2539	Likely benign	-2.1	Neutral	0.034	Damaging	0.975	Probably damaging	Population
p.Ala107Asp	A	107	D	0.901	Likely pathogenic	-4.03	Deleterious	0.001	Damaging	0.999	Probably damaging	NA
p.Ala107Gly	A	107	G	0.3825	Ambiguous	-2.83	Deleterious	0.004	Damaging	0.997	Probably damaging	Population
p.Ala107Val	A	107	V	0.3822	Ambiguous	-2.66	Deleterious	0.001	Damaging	0.998	Probably damaging	NA
p.Val108Ile	V	108	I	0.0956	Likely benign	-0.45	Neutral	0.054	Tolerated	0.874	Possibly damaging	Population
p.Val108Leu	V	108	L	0.4143	Ambiguous	-1.61	Neutral	0.128	Tolerated	0.923	Probably damaging	NA
p.Val108Phe	V	108	F	0.838	Likely pathogenic	-3.38	Deleterious	0.384	Tolerated	0.998	Probably damaging	Population
p.Val108Ala	V	108	A	0.7592	Likely pathogenic	-2.93	Deleterious	0.015	Damaging	0.99	Probably damaging	NA
p.Val108Asp	V	108	D	0.9976	Likely pathogenic	-5.21	Deleterious	0.001	Damaging	0.999	Probably damaging	Pathogenic	Toyota et al., 2013	Neurological
p.Val108Gly	V	108	G	0.9231	Likely pathogenic	-5.28	Deleterious	0.002	Damaging	0.997	Probably damaging	NA
p.Met109Leu	M	109	L	0.1225	Likely benign	-2.16	Neutral	0.04	Damaging	0.352	Benign	Population			YES
p.Met109Val	M	109	V	0.3018	Likely benign	-2.92	Deleterious	0.054	Tolerated	0.64	Possibly damaging	Population
p.Met109Arg	M	109	R	0.9791	Likely pathogenic	-4.75	Deleterious	0	Damaging	0.981	Probably damaging	Population			YES
p.Met109Lys	M	109	K	0.9801	Likely pathogenic	-4.72	Deleterious	0	Damaging	0.97	Probably damaging	NA
p.Met109Thr	M	109	T	0.7883	Likely pathogenic	-4.61	Deleterious	0.001	Damaging	0.958	Probably damaging	Population
p.Met109Ile	M	109	I	0.8548	Likely pathogenic	-2.91	Deleterious	0.004	Damaging	0.88	Possibly damaging	Population
p.Asn110Asp	N	110	D	0.8653	Likely pathogenic	-3.75	Deleterious	0.25	Tolerated	0.999	Probably damaging	NA
p.Asn110His	N	110	H	0.9449	Likely pathogenic	-3.98	Deleterious	0.002	Damaging	1	Probably damaging	NA
p.Asn110Tyr	N	110	Y	0.963	Likely pathogenic	-6.39	Deleterious	0.001	Damaging	1	Probably damaging	NA
p.Asn110Ile	N	110	I	0.9873	Likely pathogenic	-7.18	Deleterious	0	Damaging	1	Probably damaging	NA
p.Asn110Ser	N	110	S	0.6887	Likely pathogenic	-3.95	Deleterious	0.006	Damaging	0.999	Probably damaging	NA
p.Asn110Thr	N	110	T	0.9509	Likely pathogenic	-4.76	Deleterious	0.002	Damaging	0.999	Probably damaging	NA
p.Asn110Lys	N	110	K	0.9899	Likely pathogenic	-4.76	Deleterious	0.003	Damaging	0.998	Probably damaging	NA
p.Ser111Ala	S	111	A	0.2676	Likely benign	-2.25	Neutral	0.04	Damaging	0.899	Possibly damaging	NA
p.Ser111Pro	S	111	P	0.9853	Likely pathogenic	-4.1	Deleterious	0.003	Damaging	0.998	Probably damaging	NA
p.Ser111Thr	S	111	T	0.254	Likely benign	-2.45	Neutral	0.006	Damaging	0.995	Probably damaging	NA
p.Ser111Leu	S	111	L	0.6025	Likely pathogenic	-4.9	Deleterious	0.001	Damaging	0.997	Probably damaging	Population			YES
p.Ser111Trp	S	111	W	0.7871	Likely pathogenic	-5.79	Deleterious	0	Damaging	1	Probably damaging	NA
p.Arg112Gly	R	112	G	0.0833	Likely benign	-2.28	Neutral	0.011	Damaging	0.821	Possibly damaging	NA
p.Arg112Trp	R	112	W	0.1048	Likely benign	-2.78	Deleterious	0.002	Damaging	0.985	Probably damaging	Population
p.Arg112Gln	R	112	Q	0.0573	Likely benign	0.77	Neutral	0.558	Tolerated	0.105	Benign	Population
p.Arg112Leu	R	112	L	0.1267	Likely benign	-2.56	Deleterious	0.014	Damaging	0.882	Possibly damaging	NA
p.Arg112Pro	R	112	P	0.0868	Likely benign	-1.9	Neutral	0.011	Damaging	0.919	Probably damaging	Population
p.Gln113Glu	Q	113	E	0.0617	Likely benign	-0.88	Neutral	0.934	Tolerated	0.099	Benign	NA
p.Gln113Lys	Q	113	K	0.0903	Likely benign	-0.69	Neutral	0.989	Tolerated	0.099	Benign	Population
p.Gln113Arg	Q	113	R	0.0799	Likely benign	-0.7	Neutral	0.697	Tolerated	0.198	Benign	Population			YES
p.Gln113Leu	Q	113	L	0.0995	Likely benign	-2.32	Neutral	0.7	Tolerated	0.622	Possibly damaging	Population			YES
p.Gln113Pro	Q	113	P	0.057	Likely benign	-2.01	Neutral	0.359	Tolerated	0.127	Benign	NA
p.Gln113His	Q	113	H	0.1503	Likely benign	-2.04	Neutral	0.409	Tolerated	0.934	Probably damaging	NA
p.Gly114Arg	G	114	R	0.9971	Likely pathogenic	-6.79	Deleterious	0	Damaging	1	Probably damaging	NA
p.Gly114Cys	G	114	C	0.9852	Likely pathogenic	-7.64	Deleterious	0	Damaging	1	Probably damaging	NA
p.Gly114Ser	G	114	S	0.9227	Likely pathogenic	-5.1	Deleterious	0	Damaging	1	Probably damaging	Population
p.Gly114Ala	G	114	A	0.8384	Likely pathogenic	-5.1	Deleterious	0	Damaging	1	Probably damaging	NA
p.Gly114Asp	G	114	D	0.9947	Likely pathogenic	-5.94	Deleterious	0	Damaging	1	Probably damaging	Pathogenic	Mademan et al., 2013	Neurological
p.Gly114Val	G	114	V	0.9806	Likely pathogenic	-7.64	Deleterious	0	Damaging	1	Probably damaging	NA
p.Ile115Leu	I	115	L	0.0806	Likely benign	-0.77	Neutral	0.79	Tolerated	0.531	Possibly damaging	NA
p.Ile115Phe	I	115	F	0.2826	Likely benign	-2.87	Deleterious	0.007	Damaging	0.993	Probably damaging	NA
p.Ile115Val	I	115	V	0.1262	Likely benign	-0.81	Neutral	0.008	Damaging	0.962	Probably damaging	Population
p.Ile115Asn	I	115	N	0.8373	Likely pathogenic	-5.38	Deleterious	0.001	Damaging	0.998	Probably damaging	Pathogenic	Tato et al., 2023	Renal
p.Ile115Ser	I	115	S	0.6697	Likely pathogenic	-4.53	Deleterious	0.001	Damaging	0.997	Probably damaging	Population			YES
p.Ile115Thr	I	115	T	0.3831	Ambiguous	-3.72	Deleterious	0.002	Damaging	0.989	Probably damaging	NA
p.Ile115Met	I	115	M	0.0619	Likely benign	-1.66	Neutral	0.008	Damaging	0.998	Probably damaging	NA
p.Glu116Gln	E	116	Q	0.0849	Likely benign	-1.49	Neutral	0.351	Tolerated	0.654	Possibly damaging	NA
p.Glu116Lys	E	116	K	0.1534	Likely benign	-2.46	Neutral	0.369	Tolerated	0.554	Possibly damaging	Population			YES
p.Glu116Ala	E	116	A	0.0912	Likely benign	-3.66	Deleterious	0.019	Damaging	0.828	Possibly damaging	NA
p.Glu116Gly	E	116	G	0.089	Likely benign	-3.84	Deleterious	0.087	Tolerated	0.162	Benign	NA
p.Glu116Val	E	116	V	0.2245	Likely benign	-4.66	Deleterious	0.004	Damaging	0.954	Probably damaging	NA
p.Glu116Asp	E	116	D	0.0951	Likely benign	-1.08	Neutral	0.611	Tolerated	0.376	Benign	NA
p.Tyr117Asn	Y	117	N	0.5504	Ambiguous	-6.64	Deleterious	0.016	Damaging	0.998	Probably damaging	NA
p.Tyr117Asp	Y	117	D	0.6941	Likely pathogenic	-7.29	Deleterious	0.01	Damaging	0.998	Probably damaging	Population
p.Tyr117His	Y	117	H	0.5393	Ambiguous	-3.85	Deleterious	0.026	Damaging	0.998	Probably damaging	Population
p.Tyr117Cys	Y	117	C	0.4427	Ambiguous	-6.51	Deleterious	0.023	Damaging	0.998	Probably damaging	NA
p.Tyr117Phe	Y	117	F	0.1658	Likely benign	-1.86	Neutral	0.264	Tolerated	0.705	Possibly damaging	NA
p.Tyr117Ser	Y	117	S	0.6731	Likely pathogenic	-6.34	Deleterious	0.023	Damaging	0.995	Probably damaging	NA
p.Ile118Leu	I	118	L	0.1842	Likely benign	-1.3	Neutral	0.006	Damaging	0.86	Possibly damaging	Population
p.Ile118Phe	I	118	F	0.4965	Ambiguous	-3.2	Deleterious	0.001	Damaging	0.889	Possibly damaging	NA
p.Ile118Val	I	118	V	0.1835	Likely benign	-0.78	Neutral	0.05	Damaging	0.818	Possibly damaging	NA
p.Ile118Asn	I	118	N	0.9809	Likely pathogenic	-5.64	Deleterious	0	Damaging	0.998	Probably damaging	Pathogenic	Connaughton et al., 2019	Renal
p.Ile118Ser	I	118	S	0.9501	Likely pathogenic	-4.73	Deleterious	0	Damaging	0.997	Probably damaging	Population
p.Ile118Thr	I	118	T	0.9444	Likely pathogenic	-3.91	Deleterious	0.001	Damaging	0.995	Probably damaging	Population
p.Ile118Met	I	118	M	0.278	Likely benign	-2.21	Neutral	0.119	Tolerated	0.998	Probably damaging	NA
p.Leu119Ile	L	119	I	0.1131	Likely benign	0.17	Neutral	0.35	Tolerated	0.56	Possibly damaging	NA
p.Leu119Phe	L	119	F	0.3273	Likely benign	-2.46	Neutral	0.006	Damaging	0.986	Probably damaging	NA
p.Leu119Val	L	119	V	0.0886	Likely benign	-0.21	Neutral	0.555	Tolerated	0.56	Possibly damaging	NA
p.Leu119Arg	L	119	R	0.2975	Likely benign	-4.13	Deleterious	0.001	Damaging	0.991	Probably damaging	NA
p.Leu119His	L	119	H	0.4871	Ambiguous	-4.68	Deleterious	0	Damaging	0.997	Probably damaging	NA
p.Leu119Pro	L	119	P	0.9188	Likely pathogenic	-4.51	Deleterious	0.001	Damaging	0.996	Probably damaging	NA
p.Ser120Arg	S	120	R	0.2878	Likely benign	-2.79	Deleterious	0.028	Damaging	0.972	Probably damaging	NA
p.Ser120Cys	S	120	C	0.088	Likely benign	-3.76	Deleterious	0.009	Damaging	0.994	Probably damaging	NA
p.Ser120Gly	S	120	G	0.0544	Likely benign	-2.31	Neutral	0.388	Tolerated	0.908	Possibly damaging	NA
p.Ser120Asn	S	120	N	0.0927	Likely benign	-1.22	Neutral	0.261	Tolerated	0.504	Possibly damaging	Population			YES
p.Ser120Ile	S	120	I	0.2474	Likely benign	-4.05	Deleterious	0.005	Damaging	0.972	Probably damaging	NA
p.Ser120Thr	S	120	T	0.09	Likely benign	-1.94	Neutral	0.147	Tolerated	0.705	Possibly damaging	Population
p.Asn121Asp	N	121	D	0.1947	Likely benign	-3.45	Deleterious	0.241	Tolerated	0.559	Possibly damaging	NA
p.Asn121His	N	121	H	0.0714	Likely benign	-3.35	Deleterious	0.089	Tolerated	0.806	Possibly damaging	NA
p.Asn121Tyr	N	121	Y	0.2792	Likely benign	-5.76	Deleterious	0.002	Damaging	0.996	Probably damaging	NA
p.Asn121Ile	N	121	I	0.4631	Ambiguous	-6.58	Deleterious	0	Damaging	0.991	Probably damaging	NA
p.Asn121Ser	N	121	S	0.0804	Likely benign	-3.41	Deleterious	0.01	Damaging	0.955	Probably damaging	NA
p.Asn121Thr	N	121	T	0.1981	Likely benign	-3.96	Deleterious	0.162	Tolerated	0.682	Possibly damaging	NA
p.Asn121Lys	N	121	K	0.376	Ambiguous	-4.23	Deleterious	0.005	Damaging	0.955	Probably damaging	NA
p.Gln122Glu	Q	122	E	0.0707	Likely benign	0.01	Neutral	1	Tolerated	0.151	Benign	Population			YES
p.Gln122Lys	Q	122	K	0.0758	Likely benign	-1.7	Neutral	0.199	Tolerated	0.815	Possibly damaging	Population			YES
p.Gln122Arg	Q	122	R	0.0675	Likely benign	-2.04	Neutral	0.207	Tolerated	0.517	Possibly damaging	Population			YES
p.Gln122Leu	Q	122	L	0.17	Likely benign	-4.27	Deleterious	0.144	Tolerated	0.517	Possibly damaging	NA
p.Gln122Pro	Q	122	P	0.0667	Likely benign	-2.85	Deleterious	0.284	Tolerated	0.285	Benign	NA
p.Gln122His	Q	122	H	0.1572	Likely benign	-2.51	Deleterious	0.015	Damaging	0.972	Probably damaging	NA
p.Gly123Arg	G	123	R	0.2462	Likely benign	-4.98	Deleterious	0.291	Tolerated	0.986	Probably damaging	NA
p.Gly123Cys	G	123	C	0.1448	Likely benign	-5.55	Deleterious	0.016	Damaging	0.993	Probably damaging	NA
p.Gly123Ser	G	123	S	0.0821	Likely benign	-3.09	Deleterious	0.191	Tolerated	0.939	Probably damaging	Population
p.Gly123Ala	G	123	A	0.0723	Likely benign	-3.21	Deleterious	0.264	Tolerated	0.56	Possibly damaging	NA
p.Gly123Asp	G	123	D	0.1492	Likely benign	-3.62	Deleterious	0.887	Tolerated	0.682	Possibly damaging	Population			YES
p.Gly123Val	G	123	V	0.1241	Likely benign	-5.62	Deleterious	0.021	Damaging	0.98	Probably damaging	Population
p.Tyr124Asn	Y	124	N	0.6512	Likely pathogenic	-6.98	Deleterious	0.113	Tolerated	1	Probably damaging	NA
p.Tyr124Asp	Y	124	D	0.8414	Likely pathogenic	-7.82	Deleterious	0.079	Tolerated	1	Probably damaging	NA
p.Tyr124His	Y	124	H	0.6798	Likely pathogenic	-3.71	Deleterious	0.041	Damaging	1	Probably damaging	NA
p.Tyr124Cys	Y	124	C	0.3459	Ambiguous	-6.71	Deleterious	0.04	Damaging	1	Probably damaging	NA
p.Tyr124Phe	Y	124	F	0.199	Likely benign	-3	Deleterious	0.085	Tolerated	0.981	Probably damaging	NA
p.Tyr124Ser	Y	124	S	0.5802	Likely pathogenic	-6.98	Deleterious	0.199	Tolerated	0.999	Probably damaging	NA
p.Val125Leu	V	125	L	0.4647	Ambiguous	-1.96	Neutral	0.257	Tolerated	0.909	Probably damaging	NA
p.Val125Met	V	125	M	0.439	Ambiguous	-2.06	Neutral	0.007	Damaging	0.988	Probably damaging	Population			YES
p.Val125Ala	V	125	A	0.4077	Ambiguous	-2.66	Deleterious	0.054	Tolerated	0.937	Probably damaging	NA
p.Val125Glu	V	125	E	0.9597	Likely pathogenic	-4.39	Deleterious	0.005	Damaging	0.981	Probably damaging	NA
p.Val125Gly	V	125	G	0.5951	Likely pathogenic	-4.85	Deleterious	0	Damaging	0.97	Probably damaging	NA
p.Arg126Cys	R	126	C	0.2638	Likely benign	-4.79	Deleterious	0.065	Tolerated	0.767	Possibly damaging	NA
p.Arg126Gly	R	126	G	0.6455	Likely pathogenic	-4.91	Deleterious	0.325	Tolerated	0.988	Probably damaging	Population
p.Arg126Ser	R	126	S	0.8271	Likely pathogenic	-3.96	Deleterious	0.478	Tolerated	0.94	Probably damaging	NA
p.Arg126His	R	126	H	0.2011	Likely benign	-3.51	Deleterious	0.157	Tolerated	0.997	Probably damaging	Population
p.Arg126Leu	R	126	L	0.5185	Ambiguous	-4.68	Deleterious	0.457	Tolerated	0.988	Probably damaging	Population
p.Arg126Pro	R	126	P	0.9148	Likely pathogenic	-4.54	Deleterious	0.202	Tolerated	0.998	Probably damaging	NA
p.Gln127Glu	Q	127	E	0.1517	Likely benign	-0.88	Neutral	0.173	Tolerated	0.815	Possibly damaging	Population
p.Gln127Lys	Q	127	K	0.1274	Likely benign	0.77	Neutral	1	Tolerated	0.151	Benign	NA
p.Gln127Arg	Q	127	R	0.1262	Likely benign	-0.56	Neutral	0.671	Tolerated	0.285	Benign	NA
p.Gln127Leu	Q	127	L	0.1558	Likely benign	-3.38	Deleterious	0.334	Tolerated	0.815	Possibly damaging	NA
p.Gln127Pro	Q	127	P	0.6185	Likely pathogenic	-2.73	Deleterious	0.103	Tolerated	0.908	Possibly damaging	NA
p.Gln127His	Q	127	H	0.2859	Likely benign	-2.45	Neutral	0.142	Tolerated	0.972	Probably damaging	NA
p.Leu128Ile	L	128	I	0.2871	Likely benign	-1.63	Neutral	0.003	Damaging	0.999	Probably damaging	NA
p.Leu128Phe	L	128	F	0.5625	Ambiguous	-3.06	Deleterious	0.003	Damaging	1	Probably damaging	NA
p.Leu128Val	L	128	V	0.3639	Ambiguous	-2.48	Neutral	0.002	Damaging	0.999	Probably damaging	NA
p.Leu128Arg	L	128	R	0.9911	Likely pathogenic	-5	Deleterious	0	Damaging	1	Probably damaging	NA
p.Leu128His	L	128	H	0.993	Likely pathogenic	-5.74	Deleterious	0	Damaging	1	Probably damaging	NA
p.Leu128Pro	L	128	P	0.9971	Likely pathogenic	-5.84	Deleterious	0	Damaging	1	Probably damaging	Pathogenic	Boyer et al., 2011B	Neurological
p.Ser129Ala	S	129	A	0.0779	Likely benign	-1.08	Neutral	1	Tolerated	0.615	Possibly damaging	NA
p.Ser129Pro	S	129	P	0.9111	Likely pathogenic	-3.28	Deleterious	0.113	Tolerated	0.997	Probably damaging	Pathogenic	Barua et al., 2013	Renal
p.Ser129Thr	S	129	T	0.1332	Likely benign	-1.75	Neutral	0.086	Tolerated	0.975	Probably damaging	NA
p.Ser129Cys	S	129	C	0.0662	Likely benign	-2.88	Deleterious	0.046	Damaging	0.998	Probably damaging	NA
p.Ser129Phe	S	129	F	0.3357	Likely benign	-2.96	Deleterious	0.103	Tolerated	0.729	Possibly damaging	Population
p.Ser129Tyr	S	129	Y	0.6031	Likely pathogenic	-3.26	Deleterious	0.018	Damaging	0.989	Probably damaging	NA
p.Gln130Glu	Q	130	E	0.1075	Likely benign	-1.39	Neutral	0.439	Tolerated	0.376	Benign	NA
p.Gln130Lys	Q	130	K	0.0976	Likely benign	-1.84	Neutral	0.495	Tolerated	0.869	Possibly damaging	NA
p.Gln130Arg	Q	130	R	0.0809	Likely benign	-1.92	Neutral	0.777	Tolerated	0.937	Probably damaging	NA
p.Gln130Leu	Q	130	L	0.0764	Likely benign	-3.59	Deleterious	0.329	Tolerated	0.263	Benign	NA
p.Gln130Pro	Q	130	P	0.618	Likely pathogenic	-3.44	Deleterious	0.125	Tolerated	0.954	Probably damaging	NA
p.Gln130His	Q	130	H	0.2112	Likely benign	-2.86	Deleterious	0.068	Tolerated	0.981	Probably damaging	Population
p.Ala131Pro	A	131	P	0.9892	Likely pathogenic	-4.11	Deleterious	0.003	Damaging	0.998	Probably damaging	Population
p.Ala131Ser	A	131	S	0.277	Likely benign	-2.41	Neutral	0.006	Damaging	0.983	Probably damaging	NA
p.Ala131Thr	A	131	T	0.5767	Likely pathogenic	-3.1	Deleterious	0.039	Damaging	0.895	Possibly damaging	Population
p.Ala131Asp	A	131	D	0.9867	Likely pathogenic	-4.93	Deleterious	0.001	Damaging	0.995	Probably damaging	NA
p.Ala131Gly	A	131	G	0.4608	Ambiguous	-3.33	Deleterious	0.031	Damaging	0.704	Possibly damaging	NA
p.Ala131Val	A	131	V	0.5165	Ambiguous	-3.26	Deleterious	0.03	Damaging	0.941	Probably damaging	Population
p.Leu132Met	L	132	M	0.2654	Likely benign	-1.7	Neutral	0.145	Tolerated	0.997	Probably damaging	Population
p.Leu132Val	L	132	V	0.2702	Likely benign	-2.55	Deleterious	0.022	Damaging	0.998	Probably damaging	Population
p.Leu132Arg	L	132	R	0.9846	Likely pathogenic	-5.1	Deleterious	0	Damaging	1	Probably damaging	Pathogenic	Boyer et al., 2011B	Neurological
p.Leu132Gln	L	132	Q	0.9754	Likely pathogenic	-5.1	Deleterious	0.001	Damaging	1	Probably damaging	NA
p.Leu132Pro	L	132	P	0.9934	Likely pathogenic	-5.94	Deleterious	0	Damaging	1	Probably damaging	Pathogenic	Park et al., 2014	Neurological
p.Asp133Asn	D	133	N	0.2436	Likely benign	-4.25	Deleterious	0.045	Damaging	0.999	Probably damaging	Population			YES
p.Asp133His	D	133	H	0.654	Likely pathogenic	-5.94	Deleterious	0.001	Damaging	0.999	Probably damaging	NA
p.Asp133Tyr	D	133	Y	0.6309	Likely pathogenic	-7.64	Deleterious	0.001	Damaging	0.999	Probably damaging	NA
p.Asp133Ala	D	133	A	0.5037	Ambiguous	-6.79	Deleterious	0.003	Damaging	0.972	Probably damaging	NA
p.Asp133Gly	D	133	G	0.4326	Ambiguous	-5.94	Deleterious	0.004	Damaging	0.996	Probably damaging	Population
p.Asp133Val	D	133	V	0.6783	Likely pathogenic	-7.64	Deleterious	0.051	Tolerated	0.981	Probably damaging	NA
p.Asp133Glu	D	133	E	0.5201	Ambiguous	-3.4	Deleterious	0.017	Damaging	0.998	Probably damaging	NA
p.Thr134Ala	T	134	A	0.5598	Ambiguous	-4.08	Deleterious	0.054	Tolerated	0.987	Probably damaging	NA
p.Thr134Pro	T	134	P	0.7662	Likely pathogenic	-4.96	Deleterious	0.279	Tolerated	0.999	Probably damaging	NA
p.Thr134Ser	T	134	S	0.3585	Ambiguous	-3.16	Deleterious	0.194	Tolerated	0.939	Probably damaging	NA
p.Thr134Arg	T	134	R	0.9485	Likely pathogenic	-4.96	Deleterious	0.028	Damaging	0.998	Probably damaging	NA
p.Thr134Ile	T	134	I	0.9438	Likely pathogenic	-5	Deleterious	0.014	Damaging	0.999	Probably damaging	NA
p.Thr134Lys	T	134	K	0.9696	Likely pathogenic	-4.93	Deleterious	0.019	Damaging	0.996	Probably damaging	NA
p.Ser135Ala	S	135	A	0.0754	Likely benign	-1.81	Neutral	0.587	Tolerated	0.56	Possibly damaging	NA
p.Ser135Pro	S	135	P	0.0968	Likely benign	-3.45	Deleterious	0.041	Damaging	0.986	Probably damaging	NA
p.Ser135Thr	S	135	T	0.09	Likely benign	-1.35	Neutral	0.154	Tolerated	0.682	Possibly damaging	Population			YES
p.Ser135Cys	S	135	C	0.1188	Likely benign	-3.48	Deleterious	0.003	Damaging	0.997	Probably damaging	NA
p.Ser135Phe	S	135	F	0.3701	Ambiguous	-4.33	Deleterious	0.003	Damaging	0.991	Probably damaging	Population
p.Ser135Tyr	S	135	Y	0.3346	Likely benign	-4.26	Deleterious	0.002	Damaging	0.997	Probably damaging	Population			YES
p.Asn136Asp	N	136	D	0.8309	Likely pathogenic	-3.75	Deleterious	0.045	Damaging	1	Probably damaging	NA
p.Asn136His	N	136	H	0.6401	Likely pathogenic	-3.98	Deleterious	0.006	Damaging	1	Probably damaging	NA
p.Asn136Tyr	N	136	Y	0.889	Likely pathogenic	-6.36	Deleterious	0.005	Damaging	1	Probably damaging	NA
p.Asn136Ile	N	136	I	0.9088	Likely pathogenic	-7.11	Deleterious	0.074	Tolerated	1	Probably damaging	NA
p.Asn136Ser	N	136	S	0.1885	Likely benign	-3.88	Deleterious	0.045	Damaging	0.999	Probably damaging	Population
p.Asn136Thr	N	136	T	0.6027	Likely pathogenic	-4.7	Deleterious	0.079	Tolerated	1	Probably damaging	Population
p.Asn136Lys	N	136	K	0.987	Likely pathogenic	-4.76	Deleterious	0.012	Damaging	1	Probably damaging	NA
p.Val137Leu	V	137	L	0.1708	Likely benign	-2.21	Neutral	0.146	Tolerated	0.876	Possibly damaging	NA
p.Val137Met	V	137	M	0.1116	Likely benign	-2.25	Neutral	0.147	Tolerated	0.801	Possibly damaging	Population			YES
p.Val137Ala	V	137	A	0.1815	Likely benign	-2.96	Deleterious	0.278	Tolerated	0.937	Probably damaging	NA
p.Val137Glu	V	137	E	0.3311	Likely benign	-4.53	Deleterious	0.059	Tolerated	0.981	Probably damaging	NA
p.Val137Gly	V	137	G	0.2133	Likely benign	-5.38	Deleterious	0	Damaging	0.981	Probably damaging	Population			YES
p.Met138Leu	M	138	L	0.357	Ambiguous	-1.98	Neutral	0.126	Tolerated	0.78	Possibly damaging	NA
p.Met138Val	M	138	V	0.3854	Ambiguous	-3	Deleterious	0.107	Tolerated	0.968	Probably damaging	NA
p.Met138Arg	M	138	R	0.8778	Likely pathogenic	-4.7	Deleterious	0.082	Tolerated	0.996	Probably damaging	NA
p.Met138Lys	M	138	K	0.9198	Likely pathogenic	-4.66	Deleterious	0.156	Tolerated	0.993	Probably damaging	NA
p.Met138Thr	M	138	T	0.6694	Likely pathogenic	-4.53	Deleterious	1	Tolerated	0.879	Possibly damaging	Population
p.Met138Ile	M	138	I	0.9354	Likely pathogenic	-2.9	Deleterious	0.064	Tolerated	0.968	Probably damaging	NA
p.Val139Leu	V	139	L	0.9186	Likely pathogenic	-2.48	Neutral	0.006	Damaging	0.999	Probably damaging	NA
p.Val139Met	V	139	M	0.9213	Likely pathogenic	-2.51	Deleterious	0.19	Tolerated	1	Probably damaging	NA
p.Val139Ala	V	139	A	0.9062	Likely pathogenic	-3.4	Deleterious	0.001	Damaging	0.999	Probably damaging	Population
p.Val139Glu	V	139	E	0.9843	Likely pathogenic	-5.1	Deleterious	0	Damaging	1	Probably damaging	NA
p.Val139Gly	V	139	G	0.8709	Likely pathogenic	-5.94	Deleterious	0	Damaging	1	Probably damaging	NA
p.Lys140Gln	K	140	Q	0.7644	Likely pathogenic	-3.4	Deleterious	0.011	Damaging	1	Probably damaging	NA
p.Lys140Glu	K	140	E	0.974	Likely pathogenic	-3.4	Deleterious	0.008	Damaging	0.999	Probably damaging	NA
p.Lys140Arg	K	140	R	0.2251	Likely benign	-2.55	Deleterious	0.027	Damaging	0.999	Probably damaging	NA
p.Lys140Met	K	140	M	0.9628	Likely pathogenic	-5.1	Deleterious	0.189	Tolerated	1	Probably damaging	NA
p.Lys140Thr	K	140	T	0.9703	Likely pathogenic	-5.1	Deleterious	0.006	Damaging	1	Probably damaging	NA
p.Lys140Asn	K	140	N	0.9944	Likely pathogenic	-4.25	Deleterious	0.005	Damaging	1	Probably damaging	NA
p.Lys141Gln	K	141	Q	0.341	Ambiguous	-3.23	Deleterious	0.007	Damaging	0.995	Probably damaging	NA
p.Lys141Glu	K	141	E	0.8124	Likely pathogenic	-3.3	Deleterious	0.004	Damaging	0.996	Probably damaging	NA
p.Lys141Arg	K	141	R	0.1769	Likely benign	-2.45	Neutral	0.01	Damaging	0.991	Probably damaging	Population
p.Lys141Met	K	141	M	0.3861	Ambiguous	-4.7	Deleterious	0.073	Tolerated	0.964	Probably damaging	NA
p.Lys141Thr	K	141	T	0.6965	Likely pathogenic	-4.9	Deleterious	0.201	Tolerated	0.995	Probably damaging	NA
p.Lys141Asn	K	141	N	0.9405	Likely pathogenic	-4.11	Deleterious	0.003	Damaging	0.998	Probably damaging	NA
p.Gln142Glu	Q	142	E	0.2105	Likely benign	-2.41	Neutral	0.191	Tolerated	0.997	Probably damaging	NA
p.Gln142Lys	Q	142	K	0.7072	Likely pathogenic	-3.2	Deleterious	0.007	Damaging	0.998	Probably damaging	NA
p.Gln142Arg	Q	142	R	0.7445	Likely pathogenic	-3.16	Deleterious	0.002	Damaging	0.999	Probably damaging	NA
p.Gln142Leu	Q	142	L	0.4336	Ambiguous	-5.51	Deleterious	0.002	Damaging	0.964	Probably damaging	NA
p.Gln142Pro	Q	142	P	0.9517	Likely pathogenic	-4.83	Deleterious	0.032	Damaging	0.999	Probably damaging	NA
p.Gln142His	Q	142	H	0.8514	Likely pathogenic	-3.71	Deleterious	0.051	Tolerated	0.999	Probably damaging	NA
p.Val143Leu	V	143	L	0.4622	Ambiguous	-2.08	Neutral	0.051	Tolerated	0.821	Possibly damaging	NA
p.Val143Met	V	143	M	0.5702	Likely pathogenic	-2.25	Neutral	0.002	Damaging	0.997	Probably damaging	Population			YES
p.Val143Ala	V	143	A	0.6138	Likely pathogenic	-3.26	Deleterious	0.126	Tolerated	0.985	Probably damaging	NA
p.Val143Glu	V	143	E	0.9725	Likely pathogenic	-4.96	Deleterious	0.001	Damaging	0.998	Probably damaging	NA
p.Val143Gly	V	143	G	0.6915	Likely pathogenic	-5.81	Deleterious	0	Damaging	0.998	Probably damaging	NA
p.Phe144Ile	F	144	I	0.6323	Likely pathogenic	-4.76	Deleterious	0.016	Damaging	0.991	Probably damaging	NA
p.Phe144Leu	F	144	L	0.8248	Likely pathogenic	-4.83	Deleterious	0.102	Tolerated	0.916	Probably damaging	NA
p.Phe144Val	F	144	V	0.5646	Likely pathogenic	-5.54	Deleterious	0.309	Tolerated	0.991	Probably damaging	NA
p.Phe144Cys	F	144	C	0.6633	Likely pathogenic	-6.53	Deleterious	0.002	Damaging	0.999	Probably damaging	Population
p.Phe144Ser	F	144	S	0.9152	Likely pathogenic	-6.56	Deleterious	0.003	Damaging	0.998	Probably damaging	NA
p.Phe144Tyr	F	144	Y	0.6199	Likely pathogenic	-2.45	Neutral	0.134	Tolerated	0.938	Probably damaging	NA
p.Glu145Gln	E	145	Q	0.5476	Ambiguous	-2.28	Neutral	0.005	Damaging	0.956	Probably damaging	NA
p.Glu145Lys	E	145	K	0.904	Likely pathogenic	-3.23	Deleterious	0.287	Tolerated	0.99	Probably damaging	NA
p.Glu145Ala	E	145	A	0.718	Likely pathogenic	-4.86	Deleterious	0.004	Damaging	0.99	Probably damaging	NA
p.Glu145Gly	E	145	G	0.7466	Likely pathogenic	-5.58	Deleterious	0.002	Damaging	0.994	Probably damaging	Population
p.Glu145Val	E	145	V	0.8908	Likely pathogenic	-5.71	Deleterious	0.001	Damaging	0.996	Probably damaging	NA
p.Glu145Asp	E	145	D	0.3516	Ambiguous	-2.05	Neutral	0.051	Tolerated	0.873	Possibly damaging	Population
p.Leu146Ile	L	146	I	0.3378	Likely benign	-1.7	Neutral	0.138	Tolerated	0.999	Probably damaging	Pathogenic	Laurin et al., 2014	Renal
p.Leu146Val	L	146	V	0.4074	Ambiguous	-2.55	Deleterious	0.031	Damaging	0.999	Probably damaging	NA
p.Leu146Arg	L	146	R	0.9899	Likely pathogenic	-5.1	Deleterious	0	Damaging	1	Probably damaging	NA
p.Leu146Gln	L	146	Q	0.9778	Likely pathogenic	-5.1	Deleterious	0	Damaging	1	Probably damaging	NA
p.Leu146Pro	L	146	P	0.9977	Likely pathogenic	-5.94	Deleterious	0	Damaging	1	Probably damaging	NA
p.Leu147Met	L	147	M	0.1754	Likely benign	-1.7	Neutral	0.002	Damaging	1	Probably damaging	NA
p.Leu147Val	L	147	V	0.2755	Likely benign	-2.55	Deleterious	0.002	Damaging	0.999	Probably damaging	NA
p.Leu147Arg	L	147	R	0.9287	Likely pathogenic	-5.1	Deleterious	0	Damaging	1	Probably damaging	NA
p.Leu147Gln	L	147	Q	0.8086	Likely pathogenic	-5.1	Deleterious	0	Damaging	1	Probably damaging	NA
p.Leu147Pro	L	147	P	0.9836	Likely pathogenic	-5.94	Deleterious	0	Damaging	1	Probably damaging	Population			YES
p.Ala148Pro	A	148	P	0.9896	Likely pathogenic	-3.75	Deleterious	0.006	Damaging	0.998	Probably damaging	NA
p.Ala148Ser	A	148	S	0.1773	Likely benign	-1.55	Neutral	0.92	Tolerated	0.971	Probably damaging	NA
p.Ala148Thr	A	148	T	0.5143	Ambiguous	-2.73	Deleterious	0.004	Damaging	0.894	Possibly damaging	NA
p.Ala148Asp	A	148	D	0.989	Likely pathogenic	-4.26	Deleterious	0.002	Damaging	0.997	Probably damaging	NA
p.Ala148Gly	A	148	G	0.2519	Likely benign	-2.9	Deleterious	0.013	Damaging	0.988	Probably damaging	NA
p.Ala148Val	A	148	V	0.7209	Likely pathogenic	-3.23	Deleterious	0.004	Damaging	0.991	Probably damaging	NA
p.Ala149Pro	A	149	P	0.9735	Likely pathogenic	-4.25	Deleterious	0.001	Damaging	1	Probably damaging	NA
p.Ala149Ser	A	149	S	0.2826	Likely benign	-2.55	Deleterious	0.003	Damaging	0.999	Probably damaging	Population			YES
p.Ala149Thr	A	149	T	0.4859	Ambiguous	-3.4	Deleterious	0.011	Damaging	0.999	Probably damaging	NA
p.Ala149Asp	A	149	D	0.9956	Likely pathogenic	-5.1	Deleterious	0	Damaging	1	Probably damaging	NA
p.Ala149Gly	A	149	G	0.4104	Ambiguous	-3.4	Deleterious	0.003	Damaging	0.999	Probably damaging	Population
p.Ala149Val	A	149	V	0.4981	Ambiguous	-3.4	Deleterious	0.001	Damaging	0.999	Probably damaging	Population			YES
p.Leu150Met	L	150	M	0.2172	Likely benign	-1.47	Neutral	0.07	Tolerated	0.984	Probably damaging	NA
p.Leu150Val	L	150	V	0.1542	Likely benign	-2.28	Neutral	0.079	Tolerated	0.961	Probably damaging	NA
p.Leu150Arg	L	150	R	0.9647	Likely pathogenic	-4.93	Deleterious	0	Damaging	0.999	Probably damaging	NA
p.Leu150Gln	L	150	Q	0.9229	Likely pathogenic	-4.86	Deleterious	0.001	Damaging	0.999	Probably damaging	NA
p.Leu150Pro	L	150	P	0.9888	Likely pathogenic	-5.71	Deleterious	0	Damaging	0.999	Probably damaging	Pathogenic	Varner et al., 2018	Renal
p.Cys151Arg	C	151	R	0.9794	Likely pathogenic	-7.86	Deleterious	0.001	Damaging	0.987	Probably damaging	Pathogenic	Barua et al., 2013	Intermediate
p.Cys151Gly	C	151	G	0.2267	Likely benign	-7.66	Deleterious	0.005	Damaging	0.938	Probably damaging	NA
p.Cys151Ser	C	151	S	0.2453	Likely benign	-5.76	Deleterious	0.1	Tolerated	0.474	Possibly damaging	NA
p.Cys151Phe	C	151	F	0.8034	Likely pathogenic	-7.41	Deleterious	0.001	Damaging	0.987	Probably damaging	NA
p.Cys151Tyr	C	151	Y	0.9365	Likely pathogenic	-7.41	Deleterious	0.001	Damaging	0.994	Probably damaging	Population			YES
p.Cys151Trp	C	151	W	0.9674	Likely pathogenic	-7.61	Deleterious	0	Damaging	0.996	Probably damaging	NA
p.Ile152Leu	I	152	L	0.1525	Likely benign	-1.47	Neutral	0.043	Damaging	0.395	Benign	NA
p.Ile152Phe	I	152	F	0.4288	Ambiguous	-3.23	Deleterious	0.002	Damaging	0.974	Probably damaging	NA
p.Ile152Val	I	152	V	0.1081	Likely benign	-0.42	Neutral	0.33	Tolerated	0.225	Benign	NA
p.Ile152Asn	I	152	N	0.8884	Likely pathogenic	-5.54	Deleterious	0	Damaging	0.992	Probably damaging	NA
p.Ile152Ser	I	152	S	0.8135	Likely pathogenic	-4.7	Deleterious	0.001	Damaging	0.974	Probably damaging	NA
p.Ile152Thr	I	152	T	0.8359	Likely pathogenic	-3.68	Deleterious	0.002	Damaging	0.942	Probably damaging	NA
p.Ile152Met	I	152	M	0.2277	Likely benign	-2.01	Neutral	0.033	Damaging	0.699	Possibly damaging	Population			YES
p.Tyr153Asn	Y	153	N	0.5612	Ambiguous	-7.34	Deleterious	0.004	Damaging	0.988	Probably damaging	NA
p.Tyr153Asp	Y	153	D	0.7282	Likely pathogenic	-8.09	Deleterious	0.002	Damaging	0.988	Probably damaging	NA
p.Tyr153His	Y	153	H	0.2362	Likely benign	-4.15	Deleterious	0.038	Damaging	0.988	Probably damaging	NA
p.Tyr153Cys	Y	153	C	0.1865	Likely benign	-7.24	Deleterious	0.002	Damaging	0.991	Probably damaging	Population
p.Tyr153Phe	Y	153	F	0.1216	Likely benign	-2.7	Deleterious	0.178	Tolerated	0.299	Benign	NA
p.Tyr153Ser	Y	153	S	0.3464	Ambiguous	-7.24	Deleterious	0.005	Damaging	0.973	Probably damaging	Population
p.Ser154Ala	S	154	A	0.1829	Likely benign	-2.45	Neutral	0.059	Tolerated	0.968	Probably damaging	NA
p.Ser154Pro	S	154	P	0.9289	Likely pathogenic	-4.01	Deleterious	0.006	Damaging	0.997	Probably damaging	NA
p.Ser154Thr	S	154	T	0.2154	Likely benign	-2.25	Neutral	0.007	Damaging	0.985	Probably damaging	NA
p.Ser154Cys	S	154	C	0.1759	Likely benign	-4.08	Deleterious	0.002	Damaging	0.998	Probably damaging	Population
p.Ser154Phe	S	154	F	0.7345	Likely pathogenic	-4.9	Deleterious	0.001	Damaging	0.998	Probably damaging	NA
p.Ser154Tyr	S	154	Y	0.5977	Likely pathogenic	-4.9	Deleterious	0.002	Damaging	0.998	Probably damaging	NA
p.Pro155Ala	P	155	A	0.0667	Likely benign	-2.79	Deleterious	0.246	Tolerated	0.097	Benign	NA
p.Pro155Ser	P	155	S	0.0898	Likely benign	-2.41	Neutral	0.355	Tolerated	0.097	Benign	Population
p.Pro155Thr	P	155	T	0.0878	Likely benign	-2.76	Deleterious	0.016	Damaging	0.224	Benign	NA
p.Pro155Arg	P	155	R	0.0949	Likely benign	-3.46	Deleterious	0.011	Damaging	0.86	Possibly damaging	NA
p.Pro155His	P	155	H	0.1317	Likely benign	-3.53	Deleterious	0.007	Damaging	0.965	Probably damaging	Population
p.Pro155Leu	P	155	L	0.1018	Likely benign	-4.24	Deleterious	0.079	Tolerated	0.097	Benign	NA
p.Glu156Gln	E	156	Q	0.0983	Likely benign	-2.05	Neutral	0.005	Damaging	0.743	Possibly damaging	NA
p.Glu156Lys	E	156	K	0.1035	Likely benign	-2.83	Deleterious	0.005	Damaging	0.884	Possibly damaging	Population			YES
p.Glu156Ala	E	156	A	0.0953	Likely benign	-4.2	Deleterious	0.004	Damaging	0.914	Probably damaging	NA
p.Glu156Gly	E	156	G	0.1334	Likely benign	-4.31	Deleterious	0.021	Damaging	0.942	Probably damaging	NA
p.Glu156Val	E	156	V	0.1979	Likely benign	-5.08	Deleterious	0.001	Damaging	0.958	Probably damaging	NA
p.Glu156Asp	E	156	D	0.093	Likely benign	0.05	Neutral	0.605	Tolerated	0.395	Benign	NA
p.Gly157Arg	G	157	R	0.9926	Likely pathogenic	-6.79	Deleterious	0.001	Damaging	1	Probably damaging	Pathogenic	Ueda et al., 2023	Renal
p.Gly157Cys	G	157	C	0.9109	Likely pathogenic	-7.64	Deleterious	0	Damaging	1	Probably damaging	NA
p.Gly157Ser	G	157	S	0.7048	Likely pathogenic	-5.1	Deleterious	0.005	Damaging	1	Probably damaging	NA
p.Gly157Ala	G	157	A	0.5145	Ambiguous	-5.1	Deleterious	0.002	Damaging	1	Probably damaging	NA
p.Gly157Asp	G	157	D	0.9842	Likely pathogenic	-5.94	Deleterious	0.136	Tolerated	1	Probably damaging	Pathogenic	Wang et al., 2019	Renal
p.Gly157Val	G	157	V	0.9074	Likely pathogenic	-7.64	Deleterious	0	Damaging	1	Probably damaging	NA
p.His158Asn	H	158	N	0.3403	Ambiguous	-4.84	Deleterious	0.188	Tolerated	0.987	Probably damaging	NA
p.His158Asp	H	158	D	0.8154	Likely pathogenic	-6.34	Deleterious	0.009	Damaging	0.992	Probably damaging	Pathogenic	Barua et al., 2013	Renal
p.His158Tyr	H	158	Y	0.0992	Likely benign	-3.46	Deleterious	0.27	Tolerated	0.996	Probably damaging	NA
p.His158Arg	H	158	R	0.2322	Likely benign	-5.23	Deleterious	0.213	Tolerated	0.987	Probably damaging	NA
p.His158Leu	H	158	L	0.2242	Likely benign	-7.14	Deleterious	0.102	Tolerated	0.982	Probably damaging	NA
p.His158Pro	H	158	P	0.6575	Likely pathogenic	-6.99	Deleterious	0.011	Damaging	0.998	Probably damaging	NA
p.His158Gln	H	158	Q	0.418	Ambiguous	-5.33	Deleterious	0.02	Damaging	0.996	Probably damaging	NA
p.Val159Leu	V	159	L	0.0738	Likely benign	-0.42	Neutral	0.266	Tolerated	0.246	Benign	Population			YES
p.Val159Met	V	159	M	0.077	Likely benign	0.11	Neutral	0.094	Tolerated	0.209	Benign	Population			YES
p.Val159Ala	V	159	A	0.0538	Likely benign	1.64	Neutral	0.989	Tolerated	0.03	Benign	Population
p.Val159Glu	V	159	E	0.0869	Likely benign	0.7	Neutral	1	Tolerated	0.072	Benign	NA
p.Val159Gly	V	159	G	0.057	Likely benign	0.35	Neutral	0.399	Tolerated	0.044	Benign	NA
p.Leu160Met	L	160	M	0.1587	Likely benign	-1.17	Neutral	0.173	Tolerated	0.987	Probably damaging	NA
p.Leu160Val	L	160	V	0.1729	Likely benign	-2.11	Neutral	0.184	Tolerated	0.957	Probably damaging	NA
p.Leu160Arg	L	160	R	0.1403	Likely benign	-3.43	Deleterious	0.235	Tolerated	0.788	Possibly damaging	NA
p.Leu160Gln	L	160	Q	0.1387	Likely benign	-3.43	Deleterious	0.037	Damaging	0.788	Possibly damaging	NA
p.Leu160Pro	L	160	P	0.8832	Likely pathogenic	-4.74	Deleterious	0.027	Damaging	0.987	Probably damaging	NA
p.Thr161Ala	T	161	A	0.0702	Likely benign	-0.56	Neutral	1	Tolerated	0.16	Benign	NA
p.Thr161Pro	T	161	P	0.7534	Likely pathogenic	-2.9	Deleterious	0.041	Damaging	0.937	Probably damaging	NA
p.Thr161Ser	T	161	S	0.1898	Likely benign	-0.95	Neutral	0.181	Tolerated	0.299	Benign	NA
p.Thr161Asn	T	161	N	0.6988	Likely pathogenic	-2.65	Deleterious	0.019	Damaging	0.937	Probably damaging	Pathogenic	Tsukaguchi 2019	Renal
p.Thr161Ile	T	161	I	0.3597	Ambiguous	-2.91	Deleterious	0.514	Tolerated	0.914	Probably damaging	NA
p.Leu162Met	L	162	M	0.1052	Likely benign	-1.17	Neutral	0.006	Damaging	0.998	Probably damaging	NA
p.Leu162Val	L	162	V	0.0891	Likely benign	-1.85	Neutral	0.024	Damaging	0.985	Probably damaging	NA
p.Leu162Arg	L	162	R	0.3383	Likely benign	-4.56	Deleterious	0.001	Damaging	0.998	Probably damaging	Pathogenic	Caridi et al., 2014	Renal
p.Leu162Gln	L	162	Q	0.2638	Likely benign	-4.46	Deleterious	0.001	Damaging	0.999	Probably damaging	NA
p.Leu162Pro	L	162	P	0.9649	Likely pathogenic	-5.28	Deleterious	0.001	Damaging	0.999	Probably damaging	Pathogenic	Münch et al., 2016	Renal
p.Asp163Asn	D	163	N	0.2499	Likely benign	-3.75	Deleterious	0.005	Damaging	0.999	Probably damaging	Population
p.Asp163His	D	163	H	0.7153	Likely pathogenic	-5.48	Deleterious	0.001	Damaging	0.999	Probably damaging	NA
p.Asp163Tyr	D	163	Y	0.7292	Likely pathogenic	-7.14	Deleterious	0.001	Damaging	0.999	Probably damaging	NA
p.Asp163Ala	D	163	A	0.5026	Ambiguous	-6.33	Deleterious	0.004	Damaging	0.996	Probably damaging	NA
p.Asp163Gly	D	163	G	0.5164	Ambiguous	-5.51	Deleterious	0.055	Tolerated	0.998	Probably damaging	Population
p.Asp163Val	D	163	V	0.7136	Likely pathogenic	-7.18	Deleterious	0.001	Damaging	0.999	Probably damaging	Population
p.Asp163Glu	D	163	E	0.4349	Ambiguous	-3.16	Deleterious	0.318	Tolerated	0.999	Probably damaging	NA
p.Ala164Pro	A	164	P	0.9961	Likely pathogenic	-3.98	Deleterious	0.009	Damaging	1	Probably damaging	Pathogenic	Büscher et al., 2018	Renal
p.Ala164Ser	A	164	S	0.1606	Likely benign	-2.31	Neutral	0.019	Damaging	0.999	Probably damaging	NA
p.Ala164Thr	A	164	T	0.4454	Ambiguous	-2.96	Deleterious	0.29	Tolerated	0.999	Probably damaging	Population			YES
p.Ala164Asp	A	164	D	0.9883	Likely pathogenic	-4.76	Deleterious	0.003	Damaging	0.999	Probably damaging	NA
p.Ala164Gly	A	164	G	0.2351	Likely benign	-3.23	Deleterious	0.028	Damaging	0.998	Probably damaging	NA
p.Ala164Val	A	164	V	0.7281	Likely pathogenic	-3.16	Deleterious	0.074	Tolerated	0.98	Probably damaging	NA
p.Leu165Met	L	165	M	0.1553	Likely benign	-1.47	Neutral	0.148	Tolerated	0.984	Probably damaging	NA
p.Leu165Val	L	165	V	0.2208	Likely benign	-2.38	Neutral	0.003	Damaging	0.989	Probably damaging	NA
p.Leu165Arg	L	165	R	0.9822	Likely pathogenic	-4.8	Deleterious	0	Damaging	0.999	Probably damaging	Pathogenic	Sen et al., 2017	Renal
p.Leu165Gln	L	165	Q	0.9644	Likely pathogenic	-4.76	Deleterious	0	Damaging	0.999	Probably damaging	NA
p.Leu165Pro	L	165	P	0.9935	Likely pathogenic	-5.61	Deleterious	0	Damaging	0.999	Probably damaging	Pathogenic	Boyer et al., 2011B	Intermediate
p.Asp166Asn	D	166	N	0.1375	Likely benign	-3.18	Deleterious	0.144	Tolerated	0.975	Probably damaging	NA
p.Asp166His	D	166	H	0.4054	Ambiguous	-4.11	Deleterious	0.236	Tolerated	0.992	Probably damaging	NA
p.Asp166Tyr	D	166	Y	0.4093	Ambiguous	-5.84	Deleterious	0.015	Damaging	0.997	Probably damaging	NA
p.Asp166Ala	D	166	A	0.2918	Likely benign	-5.23	Deleterious	0.224	Tolerated	0.966	Probably damaging	NA
p.Asp166Gly	D	166	G	0.2728	Likely benign	-4.84	Deleterious	0.111	Tolerated	0.966	Probably damaging	Population
p.Asp166Val	D	166	V	0.446	Ambiguous	-6.04	Deleterious	0.084	Tolerated	0.985	Probably damaging	NA
p.Asp166Glu	D	166	E	0.1579	Likely benign	-1.73	Neutral	0.792	Tolerated	0.531	Possibly damaging	Population
p.His167Asn	H	167	N	0.1479	Likely benign	-4.01	Deleterious	0.052	Tolerated	0.791	Possibly damaging	NA
p.His167Asp	H	167	D	0.3139	Likely benign	-5.31	Deleterious	0.035	Damaging	0.992	Probably damaging	NA
p.His167Tyr	H	167	Y	0.0843	Likely benign	-3.8	Deleterious	0.185	Tolerated	0.91	Probably damaging	NA
p.His167Arg	H	167	R	0.2136	Likely benign	-5.03	Deleterious	0.075	Tolerated	0.992	Probably damaging	NA
p.His167Leu	H	167	L	0.2708	Likely benign	-7.01	Deleterious	0.111	Tolerated	0.992	Probably damaging	NA
p.His167Pro	H	167	P	0.9101	Likely pathogenic	-6.32	Deleterious	0.035	Damaging	0.998	Probably damaging	Pathogenic	Yao et al., 2019	Renal
p.His167Gln	H	167	Q	0.3415	Ambiguous	-4.89	Deleterious	0.05	Damaging	0.995	Probably damaging	NA
p.Tyr168Asn	Y	168	N	0.8548	Likely pathogenic	-7.24	Deleterious	0.048	Damaging	0.998	Probably damaging	NA
p.Tyr168Asp	Y	168	D	0.9668	Likely pathogenic	-8.02	Deleterious	0.01	Damaging	0.998	Probably damaging	NA
p.Tyr168His	Y	168	H	0.6388	Likely pathogenic	-4.05	Deleterious	0.027	Damaging	0.999	Probably damaging	Population
p.Tyr168Cys	Y	168	C	0.4462	Ambiguous	-7.21	Deleterious	0.009	Damaging	0.999	Probably damaging	Population
p.Tyr168Phe	Y	168	F	0.1706	Likely benign	-3.03	Deleterious	0.06	Tolerated	0.916	Probably damaging	NA
p.Tyr168Ser	Y	168	S	0.8251	Likely pathogenic	-7.21	Deleterious	0.02	Damaging	0.998	Probably damaging	NA
p.Lys169Gln	K	169	Q	0.3996	Ambiguous	-3	Deleterious	0.163	Tolerated	1	Probably damaging	NA
p.Lys169Glu	K	169	E	0.8697	Likely pathogenic	-3.1	Deleterious	0.021	Damaging	0.999	Probably damaging	Population			YES
p.Lys169Arg	K	169	R	0.1336	Likely benign	-2.35	Neutral	0.208	Tolerated	0.999	Probably damaging	NA
p.Lys169Met	K	169	M	0.8901	Likely pathogenic	-4.73	Deleterious	0.005	Damaging	1	Probably damaging	NA
p.Lys169Thr	K	169	T	0.8984	Likely pathogenic	-4.76	Deleterious	0.044	Damaging	1	Probably damaging	NA
p.Lys169Asn	K	169	N	0.9864	Likely pathogenic	-3.95	Deleterious	0.015	Damaging	1	Probably damaging	NA
p.Thr170Ala	T	170	A	0.0631	Likely benign	-0.77	Neutral	0.446	Tolerated	0.072	Benign	NA
p.Thr170Pro	T	170	P	0.4961	Ambiguous	-2.07	Neutral	0.037	Damaging	0.813	Possibly damaging	NA
p.Thr170Ser	T	170	S	0.0838	Likely benign	-0.48	Neutral	0.207	Tolerated	0.072	Benign	NA
p.Thr170Arg	T	170	R	0.0942	Likely benign	-1.79	Neutral	0.071	Tolerated	0.841	Possibly damaging	NA
p.Thr170Lys	T	170	K	0.1316	Likely benign	-1.46	Neutral	0.358	Tolerated	0.841	Possibly damaging	Population
p.Thr170Met	T	170	M	0.0615	Likely benign	-0.58	Neutral	0.31	Tolerated	0.157	Benign	Population			YES
p.Val171Leu	V	171	L	0.1522	Likely benign	-1.42	Neutral	0.428	Tolerated	0.299	Benign	NA
p.Val171Met	V	171	M	0.1078	Likely benign	-1.42	Neutral	0.14	Tolerated	0.973	Probably damaging	NA
p.Val171Ala	V	171	A	0.1056	Likely benign	-2.3	Neutral	0.389	Tolerated	0.299	Benign	Population
p.Val171Glu	V	171	E	0.2104	Likely benign	-3.3	Deleterious	0.549	Tolerated	0.937	Probably damaging	NA
p.Val171Gly	V	171	G	0.1635	Likely benign	-4.41	Deleterious	0.162	Tolerated	0.838	Possibly damaging	NA
p.Cys172Arg	C	172	R	0.1256	Likely benign	1.18	Neutral	0.766	Tolerated	0.044	Benign	NA
p.Cys172Gly	C	172	G	0.1399	Likely benign	-1.41	Neutral	0.144	Tolerated	0.635	Possibly damaging	Population
p.Cys172Ser	C	172	S	0.2003	Likely benign	0.18	Neutral	0.211	Tolerated	0.538	Possibly damaging	NA
p.Cys172Phe	C	172	F	0.1529	Likely benign	-1.79	Neutral	0.05	Damaging	0.813	Possibly damaging	NA
p.Cys172Tyr	C	172	Y	0.1509	Likely benign	-1.11	Neutral	0.084	Tolerated	0.813	Possibly damaging	NA
p.Cys172Trp	C	172	W	0.3015	Likely benign	-1.82	Neutral	0.025	Damaging	0.978	Probably damaging	NA
p.Ser173Arg	S	173	R	0.2135	Likely benign	-1.91	Neutral	0.131	Tolerated	0.826	Possibly damaging	NA
p.Ser173Cys	S	173	C	0.0704	Likely benign	-3.31	Deleterious	0.014	Damaging	0.986	Probably damaging	NA
p.Ser173Gly	S	173	G	0.0557	Likely benign	-2.06	Neutral	0.514	Tolerated	0.143	Benign	NA
p.Ser173Asn	S	173	N	0.076	Likely benign	0.39	Neutral	0.58	Tolerated	0.221	Benign	NA
p.Ser173Ile	S	173	I	0.19	Likely benign	-3.6	Deleterious	0.047	Damaging	0.869	Possibly damaging	NA
p.Ser173Thr	S	173	T	0.1006	Likely benign	-1.31	Neutral	0.202	Tolerated	0.221	Benign	NA
p.Gln174Glu	Q	174	E	0.1438	Likely benign	-2.25	Neutral	0.825	Tolerated	0.936	Probably damaging	NA
p.Gln174Lys	Q	174	K	0.1834	Likely benign	-3.16	Deleterious	0.029	Damaging	0.916	Probably damaging	NA
p.Gln174Arg	Q	174	R	0.1303	Likely benign	-3.2	Deleterious	0.014	Damaging	0.603	Possibly damaging	NA
p.Gln174Leu	Q	174	L	0.2219	Likely benign	-5.64	Deleterious	0.165	Tolerated	0.803	Possibly damaging	NA
p.Gln174Pro	Q	174	P	0.751	Likely pathogenic	-4.8	Deleterious	0.017	Damaging	0.991	Probably damaging	NA
p.Gln174His	Q	174	H	0.438	Ambiguous	-3.98	Deleterious	0.007	Damaging	0.99	Probably damaging	NA
p.Gln175Glu	Q	175	E	0.1207	Likely benign	-2.05	Neutral	0.028	Damaging	0.967	Probably damaging	Population
p.Gln175Lys	Q	175	K	0.1398	Likely benign	-2.26	Neutral	0.138	Tolerated	0.952	Probably damaging	NA
p.Gln175Arg	Q	175	R	0.1279	Likely benign	-1.66	Neutral	1	Tolerated	0.642	Possibly damaging	Population
p.Gln175Leu	Q	175	L	0.1973	Likely benign	-4.91	Deleterious	0.022	Damaging	0.978	Probably damaging	NA
p.Gln175Pro	Q	175	P	0.1023	Likely benign	-4.3	Deleterious	0.018	Damaging	0.996	Probably damaging	Population
p.Gln175His	Q	175	H	0.3254	Likely benign	-3.28	Deleterious	0.018	Damaging	0.998	Probably damaging	Population			YES
p.Tyr176Asn	Y	176	N	0.6178	Likely pathogenic	-7.34	Deleterious	0.312	Tolerated	0.999	Probably damaging	NA
p.Tyr176Asp	Y	176	D	0.8179	Likely pathogenic	-8.16	Deleterious	0.171	Tolerated	0.999	Probably damaging	NA
p.Tyr176His	Y	176	H	0.7403	Likely pathogenic	-4.08	Deleterious	0.155	Tolerated	0.947	Probably damaging	NA
p.Tyr176Cys	Y	176	C	0.7218	Likely pathogenic	-7.34	Deleterious	0.008	Damaging	0.999	Probably damaging	NA
p.Tyr176Phe	Y	176	F	0.3448	Ambiguous	-3.26	Deleterious	0.008	Damaging	0.998	Probably damaging	NA
p.Tyr176Ser	Y	176	S	0.7813	Likely pathogenic	-7.34	Deleterious	0.088	Tolerated	0.999	Probably damaging	NA
p.Arg177Cys	R	177	C	0.8338	Likely pathogenic	-6.53	Deleterious	0	Damaging	0.999	Probably damaging	Pathogenic	Barua et al., 2013	Renal
p.Arg177Gly	R	177	G	0.962	Likely pathogenic	-5.71	Deleterious	0.004	Damaging	0.998	Probably damaging	NA
p.Arg177Ser	R	177	S	0.9772	Likely pathogenic	-4.9	Deleterious	0.003	Damaging	0.999	Probably damaging	NA
p.Arg177His	R	177	H	0.6491	Likely pathogenic	-4.08	Deleterious	0.041	Damaging	0.999	Probably damaging	Pathogenic	Boyer et al., 2011A	Renal
p.Arg177Leu	R	177	L	0.9288	Likely pathogenic	-5.71	Deleterious	0.001	Damaging	0.999	Probably damaging	NA
p.Arg177Pro	R	177	P	0.923	Likely pathogenic	-5.71	Deleterious	0.001	Damaging	0.999	Probably damaging	Population			YES
p.Phe178Ile	F	178	I	0.9716	Likely pathogenic	-4.63	Deleterious	0.002	Damaging	0.998	Probably damaging	NA
p.Phe178Leu	F	178	L	0.9806	Likely pathogenic	-4.56	Deleterious	0.175	Tolerated	0.995	Probably damaging	NA
p.Phe178Val	F	178	V	0.9635	Likely pathogenic	-5.44	Deleterious	0.001	Damaging	0.996	Probably damaging	Pathogenic	Warejko et al., 2018	Renal
p.Phe178Cys	F	178	C	0.9473	Likely pathogenic	-6.29	Deleterious	0	Damaging	0.951	Probably damaging	NA
p.Phe178Ser	F	178	S	0.9933	Likely pathogenic	-6.33	Deleterious	0	Damaging	0.998	Probably damaging	Pathogenic	Nagano et al., 2020	Renal
p.Phe178Tyr	F	178	Y	0.6556	Likely pathogenic	-2.38	Neutral	0.069	Tolerated	0.938	Probably damaging	NA
p.Ser179Arg	S	179	R	0.8153	Likely pathogenic	-3.71	Deleterious	0.155	Tolerated	0.999	Probably damaging	NA
p.Ser179Cys	S	179	C	0.1693	Likely benign	-3.98	Deleterious	0.002	Damaging	0.999	Probably damaging	NA
p.Ser179Gly	S	179	G	0.1445	Likely benign	-3.16	Deleterious	0.014	Damaging	0.997	Probably damaging	NA
p.Ser179Asn	S	179	N	0.3941	Ambiguous	-2.31	Neutral	0.051	Tolerated	0.999	Probably damaging	NA
p.Ser179Ile	S	179	I	0.6005	Likely pathogenic	-4.76	Deleterious	0.007	Damaging	0.999	Probably damaging	NA
p.Ser179Thr	S	179	T	0.2092	Likely benign	-2.35	Neutral	0.022	Damaging	0.997	Probably damaging	NA
p.Ile180Leu	I	180	L	0.0953	Likely benign	-1.1	Neutral	0.183	Tolerated	0.418	Benign	NA
p.Ile180Phe	I	180	F	0.1898	Likely benign	-3	Deleterious	0.058	Tolerated	0.961	Probably damaging	NA
p.Ile180Val	I	180	V	0.0484	Likely benign	0.34	Neutral	1	Tolerated	0.071	Benign	Population
p.Ile180Asn	I	180	N	0.3516	Ambiguous	-4.86	Deleterious	0.009	Damaging	0.973	Probably damaging	NA
p.Ile180Ser	I	180	S	0.2426	Likely benign	-4.05	Deleterious	0.017	Damaging	0.937	Probably damaging	NA
p.Ile180Thr	I	180	T	0.122	Likely benign	-2.65	Deleterious	0.078	Tolerated	0.825	Possibly damaging	Population
p.Ile180Met	I	180	M	0.093	Likely benign	-1.47	Neutral	0.036	Damaging	0.961	Probably damaging	NA
p.Val181Ile	V	181	I	0.0655	Likely benign	0.47	Neutral	0.893	Tolerated	0.287	Benign	NA
p.Val181Leu	V	181	L	0.113	Likely benign	-1.16	Neutral	0.306	Tolerated	0.474	Possibly damaging	NA
p.Val181Phe	V	181	F	0.2832	Likely benign	-2.79	Deleterious	0.002	Damaging	0.981	Probably damaging	NA
p.Val181Ala	V	181	A	0.5407	Ambiguous	-3.26	Deleterious	0.001	Damaging	0.936	Probably damaging	Pathogenic	Yao et al., 2019	Renal
p.Val181Asp	V	181	D	0.9835	Likely pathogenic	-5.07	Deleterious	0	Damaging	0.987	Probably damaging	NA
p.Val181Gly	V	181	G	0.7749	Likely pathogenic	-5.71	Deleterious	0.001	Damaging	0.981	Probably damaging	Pathogenic	Barua et al., 2013	Intermediate
p.Met182Leu	M	182	L	0.2068	Likely benign	-1.6	Neutral	0.346	Tolerated	0.418	Benign	NA
p.Met182Val	M	182	V	0.1393	Likely benign	-1.65	Neutral	0.898	Tolerated	0.299	Benign	Population
p.Met182Arg	M	182	R	0.7069	Likely pathogenic	-4.33	Deleterious	0.002	Damaging	0.961	Probably damaging	NA
p.Met182Lys	M	182	K	0.726	Likely pathogenic	-4.2	Deleterious	0.002	Damaging	0.937	Probably damaging	NA
p.Met182Thr	M	182	T	0.5661	Likely pathogenic	-3.63	Deleterious	0.027	Damaging	0.299	Benign	Population
p.Met182Ile	M	182	I	0.5947	Likely pathogenic	-1.7	Neutral	0.342	Tolerated	0.299	Benign	NA
p.Asn183Asp	N	183	D	0.1151	Likely benign	-3.48	Deleterious	0.36	Tolerated	0.983	Probably damaging	NA
p.Asn183His	N	183	H	0.0938	Likely benign	-3.64	Deleterious	0.017	Damaging	0.995	Probably damaging	Population
p.Asn183Tyr	N	183	Y	0.1905	Likely benign	-5.87	Deleterious	0.006	Damaging	0.995	Probably damaging	NA
p.Asn183Ile	N	183	I	0.3353	Likely benign	-6.6	Deleterious	0.022	Damaging	0.993	Probably damaging	NA
p.Asn183Ser	N	183	S	0.0695	Likely benign	-3.18	Deleterious	0.248	Tolerated	0.628	Possibly damaging	Population
p.Asn183Thr	N	183	T	0.0995	Likely benign	-4.18	Deleterious	0.069	Tolerated	0.953	Probably damaging	NA
p.Asn183Lys	N	183	K	0.2252	Likely benign	-4.21	Deleterious	0.115	Tolerated	0.987	Probably damaging	NA
p.Glu184Gln	E	184	Q	0.6788	Likely pathogenic	-2.45	Neutral	0.022	Damaging	1	Probably damaging	Pathogenic	Gbadegesin et al., 2012	Renal
p.Glu184Lys	E	184	K	0.9285	Likely pathogenic	-3.26	Deleterious	0.022	Damaging	0.999	Probably damaging	Pathogenic	Brown et al., 2010	Intermediate
p.Glu184Ala	E	184	A	0.7539	Likely pathogenic	-4.9	Deleterious	0.14	Tolerated	0.999	Probably damaging	NA
p.Glu184Gly	E	184	G	0.8082	Likely pathogenic	-5.71	Deleterious	0.324	Tolerated	1	Probably damaging	NA
p.Glu184Val	E	184	V	0.9217	Likely pathogenic	-5.71	Deleterious	0.018	Damaging	1	Probably damaging	NA
p.Glu184Asp	E	184	D	0.6533	Likely pathogenic	-2.45	Neutral	0.043	Damaging	0.999	Probably damaging	NA
p.Leu185Ile	L	185	I	0.1807	Likely benign	-1.5	Neutral	0	Damaging	0.993	Probably damaging	NA
p.Leu185Phe	L	185	F	0.4993	Ambiguous	-3.2	Deleterious	0	Damaging	1	Probably damaging	NA
p.Leu185Val	L	185	V	0.218	Likely benign	-2.31	Neutral	0	Damaging	0.997	Probably damaging	NA
p.Leu185Arg	L	185	R	0.9791	Likely pathogenic	-4.86	Deleterious	0	Damaging	1	Probably damaging	NA
p.Leu185His	L	185	H	0.9829	Likely pathogenic	-5.64	Deleterious	0	Damaging	1	Probably damaging	NA
p.Leu185Pro	L	185	P	0.9927	Likely pathogenic	-5.64	Deleterious	0	Damaging	1	Probably damaging	Pathogenic	Gribouval et al., 2018	Renal
p.Ser186Ala	S	186	A	0.0626	Likely benign	-1.58	Neutral	0.187	Tolerated	0.286	Benign	NA
p.Ser186Pro	S	186	P	0.4387	Ambiguous	-2.81	Deleterious	0.047	Damaging	0.907	Possibly damaging	Pathogenic	Brown et al., 2010	Renal
p.Ser186Thr	S	186	T	0.0767	Likely benign	-1.71	Neutral	0.096	Tolerated	0.821	Possibly damaging	NA
p.Ser186Cys	S	186	C	0.0804	Likely benign	-3.28	Deleterious	0.009	Damaging	0.986	Probably damaging	Population
p.Ser186Phe	S	186	F	0.1211	Likely benign	-3.76	Deleterious	0.009	Damaging	0.96	Probably damaging	NA
p.Ser186Tyr	S	186	Y	0.1234	Likely benign	-3.3	Deleterious	0.007	Damaging	0.942	Probably damaging	NA
p.Gly187Arg	G	187	R	0.1173	Likely benign	-0.59	Neutral	0.289	Tolerated	0.841	Possibly damaging	NA
p.Gly187Cys	G	187	C	0.0895	Likely benign	-1.49	Neutral	0.026	Damaging	0.246	Benign	NA
p.Gly187Ser	G	187	S	0.0611	Likely benign	0.99	Neutral	0.718	Tolerated	0.077	Benign	Population			YES
p.Gly187Ala	G	187	A	0.0756	Likely benign	-0.03	Neutral	0.546	Tolerated	0.072	Benign	NA
p.Gly187Asp	G	187	D	0.0789	Likely benign	0.99	Neutral	0.695	Tolerated	0.044	Benign	Population
p.Gly187Val	G	187	V	0.0913	Likely benign	-1.41	Neutral	0.141	Tolerated	0.635	Possibly damaging	NA
p.Ser188Arg	S	188	R	0.7628	Likely pathogenic	-2.58	Deleterious	0.009	Damaging	0.99	Probably damaging	NA
p.Ser188Cys	S	188	C	0.0844	Likely benign	-2.38	Neutral	0.005	Damaging	0.996	Probably damaging	NA
p.Ser188Gly	S	188	G	0.1025	Likely benign	-2.43	Neutral	0.238	Tolerated	0.936	Probably damaging	NA
p.Ser188Asn	S	188	N	0.2249	Likely benign	-1.81	Neutral	0.117	Tolerated	0.969	Probably damaging	Population
p.Ser188Ile	S	188	I	0.2741	Likely benign	-2.66	Deleterious	0.005	Damaging	0.981	Probably damaging	NA
p.Ser188Thr	S	188	T	0.0814	Likely benign	0.12	Neutral	0.425	Tolerated	0.287	Benign	NA
p.Asp189Asn	D	189	N	0.1117	Likely benign	-3.65	Deleterious	0.031	Damaging	0.99	Probably damaging	Population			YES
p.Asp189His	D	189	H	0.278	Likely benign	-5.08	Deleterious	0.007	Damaging	0.997	Probably damaging	NA
p.Asp189Tyr	D	189	Y	0.3096	Likely benign	-6.71	Deleterious	0.003	Damaging	0.999	Probably damaging	NA
p.Asp189Ala	D	189	A	0.1702	Likely benign	-5.83	Deleterious	0.05	Damaging	0.966	Probably damaging	NA
p.Asp189Gly	D	189	G	0.1286	Likely benign	-5.34	Deleterious	0.066	Tolerated	0.983	Probably damaging	NA
p.Asp189Val	D	189	V	0.272	Likely benign	-6.64	Deleterious	0.015	Damaging	0.99	Probably damaging	NA
p.Asp189Glu	D	189	E	0.1301	Likely benign	-2.33	Neutral	0.531	Tolerated	0.628	Possibly damaging	NA
p.Asn190Asp	N	190	D	0.3735	Ambiguous	-3.32	Deleterious	0.061	Tolerated	0.998	Probably damaging	NA
p.Asn190His	N	190	H	0.2251	Likely benign	-3.5	Deleterious	0.017	Damaging	0.999	Probably damaging	NA
p.Asn190Tyr	N	190	Y	0.4397	Ambiguous	-5.43	Deleterious	0.017	Damaging	0.999	Probably damaging	NA
p.Asn190Ile	N	190	I	0.3557	Ambiguous	-5.73	Deleterious	0.074	Tolerated	0.999	Probably damaging	NA
p.Asn190Ser	N	190	S	0.0999	Likely benign	-3.28	Deleterious	0.582	Tolerated	0.993	Probably damaging	Population
p.Asn190Thr	N	190	T	0.2146	Likely benign	-3.94	Deleterious	0.775	Tolerated	0.936	Probably damaging	NA
p.Asn190Lys	N	190	K	0.8161	Likely pathogenic	-4.1	Deleterious	0.057	Tolerated	0.999	Probably damaging	NA
p.Val191Leu	V	191	L	0.1617	Likely benign	-1.74	Neutral	0.396	Tolerated	0.443	Benign	NA
p.Val191Met	V	191	M	0.1618	Likely benign	-1.91	Neutral	0.03	Damaging	0.975	Probably damaging	Population			YES
p.Val191Ala	V	191	A	0.2053	Likely benign	-2.43	Neutral	0.221	Tolerated	0.299	Benign	NA
p.Val191Glu	V	191	E	0.3985	Ambiguous	-4.03	Deleterious	0.169	Tolerated	0.961	Probably damaging	NA
p.Val191Gly	V	191	G	0.2271	Likely benign	-4.94	Deleterious	0.004	Damaging	0.909	Probably damaging	NA
p.Pro192Ala	P	192	A	0.1017	Likely benign	-5.79	Deleterious	0.373	Tolerated	0.884	Possibly damaging	NA
p.Pro192Ser	P	192	S	0.1479	Likely benign	-5.73	Deleterious	0.104	Tolerated	0.81	Possibly damaging	Population
p.Pro192Thr	P	192	T	0.1779	Likely benign	-5.89	Deleterious	0.032	Damaging	0.99	Probably damaging	Pathogenic	Singh et al., 2021	Renal
p.Pro192Arg	P	192	R	0.5341	Ambiguous	-6.78	Deleterious	0.023	Damaging	0.993	Probably damaging	NA
p.Pro192His	P	192	H	0.3921	Ambiguous	-6.78	Deleterious	0.079	Tolerated	0.998	Probably damaging	NA
p.Pro192Leu	P	192	L	0.2123	Likely benign	-7.62	Deleterious	0.017	Damaging	0.99	Probably damaging	NA
p.Tyr193Asn	Y	193	N	0.9041	Likely pathogenic	-7.64	Deleterious	0	Damaging	1	Probably damaging	NA
p.Tyr193Asp	Y	193	D	0.9672	Likely pathogenic	-8.49	Deleterious	0	Damaging	1	Probably damaging	NA
p.Tyr193His	Y	193	H	0.887	Likely pathogenic	-4.25	Deleterious	0	Damaging	1	Probably damaging	Pathogenic	Boyer et al., 2011A	Renal
p.Tyr193Cys	Y	193	C	0.7156	Likely pathogenic	-7.64	Deleterious	0.001	Damaging	1	Probably damaging	Population
p.Tyr193Phe	Y	193	F	0.2107	Likely benign	-3.4	Deleterious	0.029	Damaging	0.999	Probably damaging	NA
p.Tyr193Ser	Y	193	S	0.859	Likely pathogenic	-7.64	Deleterious	0.001	Damaging	1	Probably damaging	NA
p.Val194Leu	V	194	L	0.1636	Likely benign	-0.61	Neutral	0.231	Tolerated	0.57	Possibly damaging	NA
p.Val194Met	V	194	M	0.0919	Likely benign	0.35	Neutral	0.096	Tolerated	0.299	Benign	Population			YES
p.Val194Ala	V	194	A	0.1405	Likely benign	-1.66	Neutral	0.288	Tolerated	0.821	Possibly damaging	NA
p.Val194Glu	V	194	E	0.377	Ambiguous	-2.3	Neutral	0.234	Tolerated	0.821	Possibly damaging	NA
p.Val194Gly	V	194	G	0.2411	Likely benign	-3.51	Deleterious	0.107	Tolerated	0.821	Possibly damaging	NA
p.Val195Ile	V	195	I	0.117	Likely benign	-0.62	Neutral	0.095	Tolerated	0.395	Benign	Population			YES
p.Val195Leu	V	195	L	0.4242	Ambiguous	-1.78	Neutral	0.062	Tolerated	0.728	Possibly damaging	NA
p.Val195Phe	V	195	F	0.5264	Ambiguous	-3.18	Deleterious	0.005	Damaging	0.982	Probably damaging	Population			YES
p.Val195Ala	V	195	A	0.1327	Likely benign	-1.83	Neutral	0.198	Tolerated	0.225	Benign	Population
p.Val195Asp	V	195	D	0.7801	Likely pathogenic	-4.24	Deleterious	0.002	Damaging	0.974	Probably damaging	NA
p.Val195Gly	V	195	G	0.2244	Likely benign	-4.28	Deleterious	0.013	Damaging	0.916	Probably damaging	Population
p.Thr196Ala	T	196	A	0.1513	Likely benign	-3.71	Deleterious	0.869	Tolerated	0.938	Probably damaging	NA
p.Thr196Pro	T	196	P	0.6676	Likely pathogenic	-4.73	Deleterious	0.046	Damaging	0.998	Probably damaging	NA
p.Thr196Ser	T	196	S	0.2354	Likely benign	-3.03	Deleterious	0.135	Tolerated	0.988	Probably damaging	Population
p.Thr196Asn	T	196	N	0.4961	Ambiguous	-3.91	Deleterious	0.015	Damaging	0.995	Probably damaging	NA
p.Thr196Ile	T	196	I	0.5631	Ambiguous	-4.8	Deleterious	0.009	Damaging	0.998	Probably damaging	NA
p.Leu197Met	L	197	M	0.2529	Likely benign	-1.6	Neutral	0.014	Damaging	0.996	Probably damaging	Population
p.Leu197Val	L	197	V	0.0889	Likely benign	-2.21	Neutral	0.129	Tolerated	0.821	Possibly damaging	NA
p.Leu197Arg	L	197	R	0.9289	Likely pathogenic	-5	Deleterious	0.002	Damaging	0.999	Probably damaging	NA
p.Leu197Gln	L	197	Q	0.8171	Likely pathogenic	-4.96	Deleterious	0.003	Damaging	0.999	Probably damaging	NA
p.Leu197Pro	L	197	P	0.9857	Likely pathogenic	-5.74	Deleterious	0.003	Damaging	0.999	Probably damaging	NA
p.Leu198Ile	L	198	I	0.2137	Likely benign	-1.63	Neutral	0.005	Damaging	0.997	Probably damaging	NA
p.Leu198Phe	L	198	F	0.4866	Ambiguous	-3.26	Deleterious	0.003	Damaging	0.999	Probably damaging	NA
p.Leu198Val	L	198	V	0.1789	Likely benign	-2.41	Neutral	0.06	Tolerated	0.997	Probably damaging	NA
p.Leu198Arg	L	198	R	0.9758	Likely pathogenic	-4.9	Deleterious	0	Damaging	0.999	Probably damaging	Pathogenic	Brown et al., 2010	Renal
p.Leu198His	L	198	H	0.9656	Likely pathogenic	-5.74	Deleterious	0	Damaging	1	Probably damaging	NA
p.Leu198Pro	L	198	P	0.993	Likely pathogenic	-5.74	Deleterious	0	Damaging	1	Probably damaging	NA
p.Ser199Arg	S	199	R	0.9909	Likely pathogenic	-3.75	Deleterious	0.005	Damaging	0.999	Probably damaging	Population			YES
p.Ser199Cys	S	199	C	0.2688	Likely benign	-3.65	Deleterious	0.006	Damaging	0.999	Probably damaging	NA
p.Ser199Gly	S	199	G	0.1588	Likely benign	-2.66	Deleterious	0.031	Damaging	0.827	Possibly damaging	NA
p.Ser199Asn	S	199	N	0.777	Likely pathogenic	-2.45	Neutral	0.005	Damaging	0.998	Probably damaging	NA
p.Ser199Ile	S	199	I	0.884	Likely pathogenic	-4.5	Deleterious	0.023	Damaging	0.998	Probably damaging	NA
p.Ser199Thr	S	199	T	0.3704	Ambiguous	-2.25	Neutral	0.02	Damaging	0.995	Probably damaging	NA
p.Val200Leu	V	200	L	0.2587	Likely benign	-1.48	Neutral	0.483	Tolerated	0.93	Probably damaging	NA
p.Val200Met	V	200	M	0.1372	Likely benign	-1.48	Neutral	0.064	Tolerated	0.983	Probably damaging	Population			YES
p.Val200Ala	V	200	A	0.2177	Likely benign	-1.3	Neutral	0.219	Tolerated	0.395	Benign	Population
p.Val200Glu	V	200	E	0.9185	Likely pathogenic	-3.43	Deleterious	0.011	Damaging	0.974	Probably damaging	NA
p.Val200Gly	V	200	G	0.3779	Ambiguous	-3.71	Deleterious	0.005	Damaging	0.916	Probably damaging	NA
p.Ile201Leu	I	201	L	0.2834	Likely benign	-1.7	Neutral	0.004	Damaging	0.868	Possibly damaging	NA
p.Ile201Phe	I	201	F	0.6544	Likely pathogenic	-3.4	Deleterious	0.001	Damaging	0.99	Probably damaging	NA
p.Ile201Val	I	201	V	0.0755	Likely benign	-0.58	Neutral	0.163	Tolerated	0.531	Possibly damaging	NA
p.Ile201Asn	I	201	N	0.9352	Likely pathogenic	-5.81	Deleterious	0	Damaging	0.99	Probably damaging	NA
p.Ile201Ser	I	201	S	0.8188	Likely pathogenic	-4.96	Deleterious	0	Damaging	0.985	Probably damaging	NA
p.Ile201Thr	I	201	T	0.6734	Likely pathogenic	-3.98	Deleterious	0.001	Damaging	0.975	Probably damaging	NA
p.Ile201Met	I	201	M	0.2706	Likely benign	-2.41	Neutral	0.001	Damaging	0.99	Probably damaging	NA
p.Asn202Asp	N	202	D	0.968	Likely pathogenic	-4.25	Deleterious	0	Damaging	0.999	Probably damaging	Pathogenic	Gbadegesin et al., 2012	Renal
p.Asn202His	N	202	H	0.8664	Likely pathogenic	-4.25	Deleterious	0	Damaging	1	Probably damaging	NA
p.Asn202Tyr	N	202	Y	0.9669	Likely pathogenic	-6.79	Deleterious	0	Damaging	1	Probably damaging	NA
p.Asn202Ile	N	202	I	0.9693	Likely pathogenic	-7.64	Deleterious	0	Damaging	1	Probably damaging	NA
p.Asn202Ser	N	202	S	0.4939	Ambiguous	-4.25	Deleterious	0	Damaging	0.999	Probably damaging	Pathogenic	Santin et al., 2011	Renal
p.Asn202Thr	N	202	T	0.8943	Likely pathogenic	-5.1	Deleterious	0	Damaging	0.999	Probably damaging	NA
p.Asn202Lys	N	202	K	0.9941	Likely pathogenic	-5.1	Deleterious	0	Damaging	1	Probably damaging	NA
p.Ala203Pro	A	203	P	0.9949	Likely pathogenic	-3.85	Deleterious	0.008	Damaging	0.998	Probably damaging	NA
p.Ala203Ser	A	203	S	0.2299	Likely benign	-2.11	Neutral	0.044	Damaging	0.937	Probably damaging	NA
p.Ala203Thr	A	203	T	0.319	Likely benign	-2.83	Deleterious	0.006	Damaging	0.992	Probably damaging	Population			YES
p.Ala203Asp	A	203	D	0.9919	Likely pathogenic	-4.53	Deleterious	0.002	Damaging	0.997	Probably damaging	Pathogenic	Gbadegesin et al., 2012	Renal
p.Ala203Gly	A	203	G	0.4458	Ambiguous	-3.16	Deleterious	0.019	Damaging	0.988	Probably damaging	NA
p.Ala203Val	A	203	V	0.4196	Ambiguous	-2.8	Deleterious	0.006	Damaging	0.894	Possibly damaging	Population
p.Val204Ile	V	204	I	0.06	Likely benign	0.64	Neutral	0.547	Tolerated	0.169	Benign	Population			YES
p.Val204Leu	V	204	L	0.0798	Likely benign	0.13	Neutral	1	Tolerated	0.262	Benign	NA
p.Val204Phe	V	204	F	0.1835	Likely benign	-2.1	Neutral	0.005	Damaging	0.965	Probably damaging	NA
p.Val204Ala	V	204	A	0.2895	Likely benign	-2.57	Deleterious	0.07	Tolerated	0.299	Benign	NA
p.Val204Asp	V	204	D	0.9205	Likely pathogenic	-4.75	Deleterious	0.001	Damaging	0.961	Probably damaging	NA
p.Val204Gly	V	204	G	0.4721	Ambiguous	-5.15	Deleterious	0.001	Damaging	0.914	Probably damaging	NA
p.Ile205Leu	I	205	L	0.1481	Likely benign	-1.57	Neutral	0.03	Damaging	0.984	Probably damaging	NA
p.Ile205Phe	I	205	F	0.7	Likely pathogenic	-3.33	Deleterious	0.001	Damaging	0.998	Probably damaging	NA
p.Ile205Val	I	205	V	0.167	Likely benign	-0.72	Neutral	0.309	Tolerated	0.901	Possibly damaging	Population
p.Ile205Asn	I	205	N	0.959	Likely pathogenic	-5.81	Deleterious	0	Damaging	0.999	Probably damaging	NA
p.Ile205Ser	I	205	S	0.9066	Likely pathogenic	-4.96	Deleterious	0	Damaging	0.998	Probably damaging	NA
p.Ile205Thr	I	205	T	0.8636	Likely pathogenic	-4.05	Deleterious	0.001	Damaging	0.997	Probably damaging	Population
p.Ile205Met	I	205	M	0.3313	Likely benign	-2.38	Neutral	0.001	Damaging	0.998	Probably damaging	NA
p.Leu206Met	L	206	M	0.171	Likely benign	-1.2	Neutral	0.028	Damaging	0.931	Probably damaging	NA
p.Leu206Val	L	206	V	0.1516	Likely benign	-1.48	Neutral	0.065	Tolerated	0.977	Probably damaging	NA
p.Leu206Ser	L	206	S	0.442	Ambiguous	-4.16	Deleterious	0.083	Tolerated	0.993	Probably damaging	NA
p.Leu206Trp	L	206	W	0.312	Likely benign	-3.93	Deleterious	0.005	Damaging	0.998	Probably damaging	NA
p.Leu206Phe	L	206	F	0.1404	Likely benign	-1.73	Neutral	0.172	Tolerated	0.74	Possibly damaging	NA
p.Gly207Arg	G	207	R	0.9069	Likely pathogenic	-5.03	Deleterious	0.016	Damaging	0.996	Probably damaging	NA
p.Gly207Cys	G	207	C	0.4544	Ambiguous	-5.64	Deleterious	0.011	Damaging	0.999	Probably damaging	Population			YES
p.Gly207Ser	G	207	S	0.2199	Likely benign	-3.23	Deleterious	0.847	Tolerated	0.821	Possibly damaging	NA
p.Gly207Ala	G	207	A	0.1759	Likely benign	-3.06	Deleterious	0.094	Tolerated	0.979	Probably damaging	NA
p.Gly207Asp	G	207	D	0.9096	Likely pathogenic	-4.51	Deleterious	0.018	Damaging	0.994	Probably damaging	NA
p.Gly207Val	G	207	V	0.548	Ambiguous	-5.68	Deleterious	0.114	Tolerated	0.968	Probably damaging	NA
p.Pro208Ala	P	208	A	0.1019	Likely benign	-1.86	Neutral	0.391	Tolerated	0.072	Benign	Population			YES
p.Pro208Ser	P	208	S	0.1706	Likely benign	-1.26	Neutral	0.131	Tolerated	0.541	Possibly damaging	NA
p.Pro208Thr	P	208	T	0.099	Likely benign	-0.06	Neutral	0.538	Tolerated	0.072	Benign	NA
p.Pro208Arg	P	208	R	0.236	Likely benign	-2.11	Neutral	0.019	Damaging	0.072	Benign	NA
p.Pro208His	P	208	H	0.3426	Ambiguous	-2.68	Deleterious	0.005	Damaging	0.938	Probably damaging	Population			YES
p.Pro208Leu	P	208	L	0.1613	Likely benign	-2.96	Deleterious	0.013	Damaging	0.46	Possibly damaging	NA
p.Glu209Gln	E	209	Q	0.1245	Likely benign	-2.15	Neutral	0.17	Tolerated	0.923	Probably damaging	Population
p.Glu209Lys	E	209	K	0.1356	Likely benign	-2.9	Deleterious	0.098	Tolerated	0.945	Probably damaging	Population			YES
p.Glu209Ala	E	209	A	0.135	Likely benign	-3.96	Deleterious	0.159	Tolerated	0.395	Benign	NA
p.Glu209Gly	E	209	G	0.1156	Likely benign	-4.81	Deleterious	0.047	Damaging	0.916	Probably damaging	NA
p.Glu209Val	E	209	V	0.27	Likely benign	-5.01	Deleterious	0.058	Tolerated	0.938	Probably damaging	NA
p.Glu209Asp	E	209	D	0.1095	Likely benign	-1.61	Neutral	0.342	Tolerated	0.395	Benign	NA
p.Asp210Asn	D	210	N	0.1249	Likely benign	-3.01	Deleterious	0.174	Tolerated	0.658	Possibly damaging	Pathogenic	Larsen et al., 2016	Renal
p.Asp210His	D	210	H	0.3286	Likely benign	-3.98	Deleterious	0.014	Damaging	0.98	Probably damaging	NA
p.Asp210Tyr	D	210	Y	0.2921	Likely benign	-5.48	Deleterious	0.004	Damaging	0.988	Probably damaging	NA
p.Asp210Ala	D	210	A	0.2198	Likely benign	-4.46	Deleterious	0.16	Tolerated	0.299	Benign	NA
p.Asp210Gly	D	210	G	0.2159	Likely benign	-4.51	Deleterious	0.12	Tolerated	0.202	Benign	NA
p.Asp210Val	D	210	V	0.2802	Likely benign	-5.24	Deleterious	0.226	Tolerated	0.937	Probably damaging	NA
p.Asp210Glu	D	210	E	0.1722	Likely benign	-0.96	Neutral	0.615	Tolerated	0.299	Benign	NA
p.Leu211Met	L	211	M	0.178	Likely benign	-1.4	Neutral	0.007	Damaging	0.99	Probably damaging	NA
p.Leu211Val	L	211	V	0.0855	Likely benign	-1.88	Neutral	0.009	Damaging	0.655	Possibly damaging	NA
p.Leu211Arg	L	211	R	0.3913	Ambiguous	-4.63	Deleterious	0.001	Damaging	0.99	Probably damaging	NA
p.Leu211Gln	L	211	Q	0.3768	Ambiguous	-4.56	Deleterious	0.001	Damaging	0.997	Probably damaging	NA
p.Leu211Pro	L	211	P	0.2486	Likely benign	-5.01	Deleterious	0.072	Tolerated	0.655	Possibly damaging	Population
p.Arg212Cys	R	212	C	0.1602	Likely benign	-5.48	Deleterious	0.005	Damaging	0.994	Probably damaging	Population			YES
p.Arg212Gly	R	212	G	0.2	Likely benign	-4.69	Deleterious	0.037	Damaging	0.977	Probably damaging	NA
p.Arg212Ser	R	212	S	0.4518	Ambiguous	-3.71	Deleterious	0.056	Tolerated	0.977	Probably damaging	Population
p.Arg212His	R	212	H	0.1	Likely benign	-2.5	Deleterious	0.173	Tolerated	0.408	Benign	Population
p.Arg212Leu	R	212	L	0.1947	Likely benign	-4.71	Deleterious	0.037	Damaging	0.977	Probably damaging	Population
p.Arg212Pro	R	212	P	0.2575	Likely benign	-4.53	Deleterious	0.056	Tolerated	0.99	Probably damaging	NA
p.Ala213Pro	A	213	P	0.2222	Likely benign	-0.78	Neutral	0.281	Tolerated	0.246	Benign	Population			YES
p.Ala213Ser	A	213	S	0.0746	Likely benign	0.36	Neutral	0.741	Tolerated	0.246	Benign	NA
p.Ala213Thr	A	213	T	0.0602	Likely benign	1.1	Neutral	0.59	Tolerated	0.077	Benign	Population			YES
p.Ala213Glu	A	213	E	0.1121	Likely benign	-0.03	Neutral	1	Tolerated	0.782	Possibly damaging	Population			YES
p.Ala213Gly	A	213	G	0.083	Likely benign	-1.33	Neutral	0.392	Tolerated	0.782	Possibly damaging	NA
p.Ala213Val	A	213	V	0.0738	Likely benign	-1.04	Neutral	0.311	Tolerated	0.672	Possibly damaging	Population			YES
p.Arg214Cys	R	214	C	0.8256	Likely pathogenic	-6.49	Deleterious	0.001	Damaging	0.999	Probably damaging	Pathogenic	Boyer et al., 2011A	Renal
p.Arg214Gly	R	214	G	0.9713	Likely pathogenic	-5.68	Deleterious	0.003	Damaging	0.997	Probably damaging	NA
p.Arg214Ser	R	214	S	0.9904	Likely pathogenic	-4.83	Deleterious	0.002	Damaging	0.997	Probably damaging	NA
p.Arg214His	R	214	H	0.8681	Likely pathogenic	-4.11	Deleterious	0.001	Damaging	0.999	Probably damaging	Pathogenic	Brown et al., 2010	Renal
p.Arg214Leu	R	214	L	0.9768	Likely pathogenic	-5.71	Deleterious	0.001	Damaging	0.997	Probably damaging	NA
p.Arg214Pro	R	214	P	0.9929	Likely pathogenic	-5.71	Deleterious	0.002	Damaging	0.998	Probably damaging	NA
p.Thr215Ala	T	215	A	0.0633	Likely benign	-1.56	Neutral	0.368	Tolerated	0.112	Benign	Population
p.Thr215Pro	T	215	P	0.5164	Ambiguous	-2.76	Deleterious	0.064	Tolerated	0.907	Possibly damaging	NA
p.Thr215Ser	T	215	S	0.0839	Likely benign	-1.46	Neutral	0.113	Tolerated	0.286	Benign	Pathogenic	Shah et al., 2024	Renal
p.Thr215Asn	T	215	N	0.1009	Likely benign	-2.18	Neutral	0.03	Damaging	0.875	Possibly damaging	Population
p.Thr215Ile	T	215	I	0.1366	Likely benign	-1.92	Neutral	0.781	Tolerated	0.715	Possibly damaging	Population			YES
p.Gln216Glu	Q	216	E	0.1138	Likely benign	-1.71	Neutral	0.055	Tolerated	0.821	Possibly damaging	NA
p.Gln216Lys	Q	216	K	0.1288	Likely benign	-1.66	Neutral	0.441	Tolerated	0.112	Benign	NA
p.Gln216Arg	Q	216	R	0.0878	Likely benign	-1.36	Neutral	0.857	Tolerated	0.112	Benign	NA
p.Gln216Leu	Q	216	L	0.1279	Likely benign	-4.48	Deleterious	0.04	Damaging	0.821	Possibly damaging	NA
p.Gln216Pro	Q	216	P	0.532	Ambiguous	-3.53	Deleterious	0.085	Tolerated	0.221	Benign	NA
p.Gln216His	Q	216	H	0.1955	Likely benign	-2.68	Deleterious	0.728	Tolerated	0.96	Probably damaging	NA
p.Leu217Met	L	217	M	0.1581	Likely benign	-0.97	Neutral	0.076	Tolerated	0.84	Possibly damaging	NA
p.Leu217Val	L	217	V	0.1234	Likely benign	-1.08	Neutral	0.152	Tolerated	0.474	Possibly damaging	Population
p.Leu217Arg	L	217	R	0.4231	Ambiguous	-4.5	Deleterious	0.021	Damaging	0.987	Probably damaging	NA
p.Leu217Gln	L	217	Q	0.3509	Ambiguous	-4.3	Deleterious	0.001	Damaging	0.987	Probably damaging	NA
p.Leu217Pro	L	217	P	0.9768	Likely pathogenic	-4.81	Deleterious	0.001	Damaging	0.994	Probably damaging	NA
p.Arg218Gly	R	218	G	0.9771	Likely pathogenic	-5.88	Deleterious	0	Damaging	1	Probably damaging	NA
p.Arg218Trp	R	218	W	0.8723	Likely pathogenic	-6.69	Deleterious	0	Damaging	1	Probably damaging	Pathogenic	Brown et al., 2010	Renal
p.Arg218Gln	R	218	Q	0.6883	Likely pathogenic	-3.4	Deleterious	0	Damaging	1	Probably damaging	Pathogenic	Brown et al., 2010	Renal
p.Arg218Leu	R	218	L	0.9643	Likely pathogenic	-5.88	Deleterious	0	Damaging	1	Probably damaging	NA
p.Arg218Pro	R	218	P	0.9978	Likely pathogenic	-5.88	Deleterious	0	Damaging	1	Probably damaging	NA
p.Asn219Asp	N	219	D	0.1973	Likely benign	-2.94	Deleterious	0.015	Damaging	0.874	Possibly damaging	NA
p.Asn219His	N	219	H	0.1045	Likely benign	-3.11	Deleterious	0.003	Damaging	0.973	Probably damaging	NA
p.Asn219Tyr	N	219	Y	0.1633	Likely benign	-4.99	Deleterious	0.002	Damaging	0.973	Probably damaging	NA
p.Asn219Ile	N	219	I	0.2844	Likely benign	-5.71	Deleterious	0	Damaging	0.961	Probably damaging	NA
p.Asn219Ser	N	219	S	0.0542	Likely benign	-2.33	Neutral	0.269	Tolerated	0.299	Benign	Population
p.Asn219Thr	N	219	T	0.1115	Likely benign	-3.43	Deleterious	0.004	Damaging	0.773	Possibly damaging	NA
p.Asn219Lys	N	219	K	0.3267	Likely benign	-3.09	Deleterious	0.078	Tolerated	0.443	Benign	NA
p.Glu220Gln	E	220	Q	0.5538	Ambiguous	-2.45	Neutral	0.002	Damaging	0.954	Probably damaging	Population
p.Glu220Lys	E	220	K	0.9137	Likely pathogenic	-3.26	Deleterious	0.002	Damaging	0.986	Probably damaging	Pathogenic	Brown et al., 2010	Renal
p.Glu220Ala	E	220	A	0.8466	Likely pathogenic	-4.9	Deleterious	0.002	Damaging	0.99	Probably damaging	NA
p.Glu220Gly	E	220	G	0.9187	Likely pathogenic	-5.74	Deleterious	0.002	Damaging	0.994	Probably damaging	NA
p.Glu220Val	E	220	V	0.9534	Likely pathogenic	-5.74	Deleterious	0	Damaging	0.996	Probably damaging	NA
p.Glu220Asp	E	220	D	0.8327	Likely pathogenic	-2.45	Neutral	0.004	Damaging	0.985	Probably damaging	Population
p.Phe221Ile	F	221	I	0.7593	Likely pathogenic	-4.9	Deleterious	0.005	Damaging	0.957	Probably damaging	NA
p.Phe221Leu	F	221	L	0.9476	Likely pathogenic	-4.9	Deleterious	0.236	Tolerated	0.707	Possibly damaging	NA
p.Phe221Val	F	221	V	0.7846	Likely pathogenic	-5.71	Deleterious	0.003	Damaging	0.957	Probably damaging	NA
p.Phe221Cys	F	221	C	0.8587	Likely pathogenic	-6.49	Deleterious	0	Damaging	0.99	Probably damaging	NA
p.Phe221Ser	F	221	S	0.9926	Likely pathogenic	-6.33	Deleterious	0.024	Damaging	0.694	Possibly damaging	NA
p.Phe221Tyr	F	221	Y	0.623	Likely pathogenic	-2.45	Neutral	0.008	Damaging	0.969	Probably damaging	NA
p.Ile222Leu	I	222	L	0.1452	Likely benign	-1.53	Neutral	0.268	Tolerated	0.965	Probably damaging	NA
p.Ile222Phe	I	222	F	0.3192	Likely benign	-3.15	Deleterious	0.006	Damaging	0.993	Probably damaging	NA
p.Ile222Val	I	222	V	0.0815	Likely benign	-0.6	Neutral	0.093	Tolerated	0.801	Possibly damaging	Population			YES
p.Ile222Asn	I	222	N	0.5508	Ambiguous	-5.24	Deleterious	0.001	Damaging	0.993	Probably damaging	NA
p.Ile222Ser	I	222	S	0.2753	Likely benign	-4.39	Deleterious	0.002	Damaging	0.985	Probably damaging	NA
p.Ile222Thr	I	222	T	0.0822	Likely benign	-3.58	Deleterious	0.013	Damaging	0.81	Possibly damaging	NA
p.Ile222Met	I	222	M	0.1318	Likely benign	-2.17	Neutral	0.2	Tolerated	0.999	Probably damaging	NA
p.Gly223Arg	G	223	R	0.9435	Likely pathogenic	-6.19	Deleterious	0.374	Tolerated	0.943	Probably damaging	Population			YES
p.Gly223Trp	G	223	W	0.9316	Likely pathogenic	-6.45	Deleterious	0.002	Damaging	1	Probably damaging	NA
p.Gly223Ala	G	223	A	0.5074	Ambiguous	-4.77	Deleterious	0.267	Tolerated	0.986	Probably damaging	NA
p.Gly223Glu	G	223	E	0.9476	Likely pathogenic	-6.35	Deleterious	0.015	Damaging	0.998	Probably damaging	NA
p.Gly223Val	G	223	V	0.8598	Likely pathogenic	-7.26	Deleterious	0.024	Damaging	0.998	Probably damaging	NA
p.Leu224Met	L	224	M	0.394	Ambiguous	-1.67	Neutral	0.011	Damaging	0.999	Probably damaging	NA
p.Leu224Val	L	224	V	0.4612	Ambiguous	-2.51	Deleterious	0.009	Damaging	0.997	Probably damaging	NA
p.Leu224Arg	L	224	R	0.667	Likely pathogenic	-4.95	Deleterious	0.001	Damaging	0.998	Probably damaging	Population
p.Leu224Gln	L	224	Q	0.5804	Likely pathogenic	-4.95	Deleterious	0.002	Damaging	0.999	Probably damaging	NA
p.Leu224Pro	L	224	P	0.9842	Likely pathogenic	-5.59	Deleterious	0.001	Damaging	0.999	Probably damaging	Population			YES
p.Gln225Glu	Q	225	E	0.1467	Likely benign	-2.01	Neutral	0.172	Tolerated	0.991	Probably damaging	NA
p.Gln225Lys	Q	225	K	0.1491	Likely benign	-2.54	Deleterious	1	Tolerated	0.994	Probably damaging	NA
p.Gln225Arg	Q	225	R	0.1098	Likely benign	-2.64	Deleterious	0.682	Tolerated	0.997	Probably damaging	NA
p.Gln225Leu	Q	225	L	0.3387	Likely benign	-5.02	Deleterious	0.114	Tolerated	0.991	Probably damaging	NA
p.Gln225Pro	Q	225	P	0.5008	Ambiguous	-4.15	Deleterious	0.095	Tolerated	0.998	Probably damaging	NA
p.Gln225His	Q	225	H	0.2142	Likely benign	-3.41	Deleterious	0.117	Tolerated	0.999	Probably damaging	NA
p.Leu226Met	L	226	M	0.2725	Likely benign	-1.51	Neutral	0.003	Damaging	1	Probably damaging	NA
p.Leu226Val	L	226	V	0.2054	Likely benign	-2.14	Neutral	0.039	Damaging	0.998	Probably damaging	NA
p.Leu226Arg	L	226	R	0.9731	Likely pathogenic	-4.65	Deleterious	0	Damaging	1	Probably damaging	NA
p.Leu226Gln	L	226	Q	0.9519	Likely pathogenic	-4.65	Deleterious	0.001	Damaging	1	Probably damaging	NA
p.Leu226Pro	L	226	P	0.9865	Likely pathogenic	-5.45	Deleterious	0	Damaging	1	Probably damaging	NA
p.Leu227Met	L	227	M	0.1617	Likely benign	-1.57	Neutral	0.042	Damaging	0.999	Probably damaging	NA
p.Leu227Val	L	227	V	0.151	Likely benign	-2.37	Neutral	0.078	Tolerated	0.994	Probably damaging	NA
p.Leu227Arg	L	227	R	0.2143	Likely benign	-4.78	Deleterious	0.652	Tolerated	0.999	Probably damaging	NA
p.Leu227Gln	L	227	Q	0.1705	Likely benign	-4.75	Deleterious	0.296	Tolerated	0.999	Probably damaging	NA
p.Leu227Pro	L	227	P	0.2651	Likely benign	-5.24	Deleterious	0.117	Tolerated	0.999	Probably damaging	NA
p.Asp228Asn	D	228	N	0.2685	Likely benign	-3.8	Deleterious	0.12	Tolerated	0.989	Probably damaging	Population
p.Asp228His	D	228	H	0.4367	Ambiguous	-5.13	Deleterious	0.03	Damaging	0.864	Possibly damaging	NA
p.Asp228Tyr	D	228	Y	0.446	Ambiguous	-6.81	Deleterious	0.01	Damaging	0.993	Probably damaging	Population
p.Asp228Ala	D	228	A	0.3433	Ambiguous	-5.77	Deleterious	0.338	Tolerated	0.973	Probably damaging	NA
p.Asp228Gly	D	228	G	0.2952	Likely benign	-5.22	Deleterious	0.102	Tolerated	0.982	Probably damaging	NA
p.Asp228Val	D	228	V	0.4535	Ambiguous	-6.62	Deleterious	0.103	Tolerated	0.864	Possibly damaging	Population
p.Asp228Glu	D	228	E	0.296	Likely benign	-2.96	Deleterious	0.375	Tolerated	0.98	Probably damaging	Population
p.Val229Ile	V	229	I	0.0674	Likely benign	0.22	Neutral	0.415	Tolerated	0.293	Benign	Population			YES
p.Val229Leu	V	229	L	0.1119	Likely benign	-0.62	Neutral	0.248	Tolerated	0.42	Benign	Population
p.Val229Phe	V	229	F	0.1333	Likely benign	-2.67	Deleterious	0.004	Damaging	0.976	Probably damaging	Population
p.Val229Ala	V	229	A	0.1481	Likely benign	-2.88	Deleterious	0.119	Tolerated	0.811	Possibly damaging	Population
p.Val229Asp	V	229	D	0.2656	Likely benign	-4.95	Deleterious	0.001	Damaging	0.957	Probably damaging	NA
p.Val229Gly	V	229	G	0.1574	Likely benign	-5.32	Deleterious	0	Damaging	0.931	Probably damaging	NA
p.Leu230Met	L	230	M	0.1692	Likely benign	-1.51	Neutral	0.002	Damaging	0.999	Probably damaging	NA
p.Leu230Val	L	230	V	0.1276	Likely benign	-2.04	Neutral	0.002	Damaging	0.994	Probably damaging	NA
p.Leu230Arg	L	230	R	0.4653	Ambiguous	-4.82	Deleterious	0	Damaging	0.999	Probably damaging	NA
p.Leu230Gln	L	230	Q	0.3929	Ambiguous	-4.79	Deleterious	0	Damaging	0.999	Probably damaging	NA
p.Leu230Pro	L	230	P	0.8867	Likely pathogenic	-5.38	Deleterious	0	Damaging	0.999	Probably damaging	NA
p.Ala231Pro	A	231	P	0.0944	Likely benign	-0.04	Neutral	0.598	Tolerated	0.04	Benign	NA
p.Ala231Ser	A	231	S	0.0687	Likely benign	0.86	Neutral	0.928	Tolerated	0.066	Benign	Population
p.Ala231Thr	A	231	T	0.0611	Likely benign	1.18	Neutral	0.934	Tolerated	0.066	Benign	Population
p.Ala231Asp	A	231	D	0.1295	Likely benign	0.24	Neutral	0.769	Tolerated	0.138	Benign	NA
p.Ala231Gly	A	231	G	0.0743	Likely benign	-0.72	Neutral	0.347	Tolerated	0.518	Possibly damaging	NA
p.Ala231Val	A	231	V	0.0908	Likely benign	-1.1	Neutral	0.231	Tolerated	0.637	Possibly damaging	NA
p.Arg232Cys	R	232	C	0.1283	Likely benign	-4.41	Deleterious	0.013	Damaging	0.991	Probably damaging	Population
p.Arg232Gly	R	232	G	0.0872	Likely benign	-3.44	Deleterious	0.107	Tolerated	0.947	Probably damaging	NA
p.Arg232Ser	R	232	S	0.1845	Likely benign	-2.11	Neutral	0.238	Tolerated	0.922	Probably damaging	NA
p.Arg232His	R	232	H	0.0804	Likely benign	-2.32	Neutral	0.03	Damaging	0.973	Probably damaging	Population			YES
p.Arg232Leu	R	232	L	0.151	Likely benign	-3.75	Deleterious	0.073	Tolerated	0.42	Benign	NA
p.Arg232Pro	R	232	P	0.2549	Likely benign	-3.09	Deleterious	0.067	Tolerated	0.976	Probably damaging	NA
p.Leu233Met	L	233	M	0.2004	Likely benign	-1.66	Neutral	0.054	Tolerated	1	Probably damaging	NA
p.Leu233Val	L	233	V	0.1962	Likely benign	-2.51	Deleterious	0.002	Damaging	0.998	Probably damaging	NA
p.Leu233Arg	L	233	R	0.47	Ambiguous	-4.84	Deleterious	0	Damaging	1	Probably damaging	NA
p.Leu233Gln	L	233	Q	0.3202	Likely benign	-4.87	Deleterious	0	Damaging	1	Probably damaging	NA
p.Leu233Pro	L	233	P	0.9134	Likely pathogenic	-5.64	Deleterious	0	Damaging	1	Probably damaging	Population			YES
p.Arg234Gly	R	234	G	0.2567	Likely benign	-5.55	Deleterious	0.001	Damaging	0.999	Probably damaging	NA
p.Arg234Gln	R	234	Q	0.128	Likely benign	-3.34	Deleterious	0.003	Damaging	0.999	Probably damaging	Population
p.Arg234Leu	R	234	L	0.4972	Ambiguous	-5.8	Deleterious	0.001	Damaging	0.999	Probably damaging	NA
p.Arg234Pro	R	234	P	0.7284	Likely pathogenic	-5.75	Deleterious	0.001	Damaging	1	Probably damaging	NA
p.Asp235Asn	D	235	N	0.1332	Likely benign	-2.55	Deleterious	0.119	Tolerated	0.953	Probably damaging	NA
p.Asp235His	D	235	H	0.2394	Likely benign	-3.55	Deleterious	0.119	Tolerated	0.674	Possibly damaging	Population
p.Asp235Tyr	D	235	Y	0.1807	Likely benign	-5.52	Deleterious	0.003	Damaging	0.986	Probably damaging	NA
p.Asp235Ala	D	235	A	0.19	Likely benign	-5.05	Deleterious	0.039	Damaging	0.953	Probably damaging	NA
p.Asp235Gly	D	235	G	0.1234	Likely benign	-4.4	Deleterious	0.143	Tolerated	0.953	Probably damaging	NA
p.Asp235Val	D	235	V	0.1857	Likely benign	-5.92	Deleterious	0.014	Damaging	0.979	Probably damaging	NA
p.Asp235Glu	D	235	E	0.1456	Likely benign	-1.76	Neutral	0.795	Tolerated	0.268	Benign	Population
p.Leu236Met	L	236	M	0.0925	Likely benign	-0.72	Neutral	0.119	Tolerated	0.971	Probably damaging	Population
p.Leu236Val	L	236	V	0.0789	Likely benign	-0.67	Neutral	0.342	Tolerated	0.615	Possibly damaging	Population			YES
p.Leu236Arg	L	236	R	0.1131	Likely benign	-2.88	Deleterious	0.289	Tolerated	0.957	Probably damaging	Population
p.Leu236Gln	L	236	Q	0.0888	Likely benign	-2.55	Deleterious	0.325	Tolerated	0.495	Possibly damaging	NA
p.Leu236Pro	L	236	P	0.4178	Ambiguous	-3.24	Deleterious	0.16	Tolerated	0.957	Probably damaging	NA
p.Glu237Gln	E	237	Q	0.1971	Likely benign	-2.07	Neutral	0.013	Damaging	0.882	Possibly damaging	NA
p.Glu237Lys	E	237	K	0.2604	Likely benign	-3	Deleterious	0.023	Damaging	0.974	Probably damaging	NA
p.Glu237Ala	E	237	A	0.2743	Likely benign	-4.45	Deleterious	0.078	Tolerated	0.974	Probably damaging	NA
p.Glu237Gly	E	237	G	0.1849	Likely benign	-4.84	Deleterious	0.04	Damaging	0.722	Possibly damaging	NA
p.Glu237Val	E	237	V	0.5466	Ambiguous	-5.37	Deleterious	0.011	Damaging	0.989	Probably damaging	NA
p.Glu237Asp	E	237	D	0.1676	Likely benign	-1.64	Neutral	0.05	Damaging	0.722	Possibly damaging	NA
p.Asp238Asn	D	238	N	0.2975	Likely benign	-3.45	Deleterious	0.506	Tolerated	0.973	Probably damaging	Population
p.Asp238His	D	238	H	0.6998	Likely pathogenic	-4.7	Deleterious	0.048	Damaging	0.992	Probably damaging	NA
p.Asp238Tyr	D	238	Y	0.5592	Ambiguous	-6.05	Deleterious	0.047	Damaging	0.996	Probably damaging	NA
p.Asp238Ala	D	238	A	0.5041	Ambiguous	-5.13	Deleterious	0.315	Tolerated	0.634	Possibly damaging	NA
p.Asp238Gly	D	238	G	0.5475	Ambiguous	-4.8	Deleterious	0.051	Tolerated	0.962	Probably damaging	NA
p.Asp238Val	D	238	V	0.5431	Ambiguous	-6.18	Deleterious	0.086	Tolerated	0.983	Probably damaging	NA
p.Asp238Glu	D	238	E	0.3687	Ambiguous	-2.26	Neutral	0.213	Tolerated	0.634	Possibly damaging	NA
p.Ala239Pro	A	239	P	0.1103	Likely benign	-1.11	Neutral	0.282	Tolerated	0.798	Possibly damaging	NA
p.Ala239Ser	A	239	S	0.0955	Likely benign	-0.41	Neutral	0.677	Tolerated	0.722	Possibly damaging	NA
p.Ala239Thr	A	239	T	0.0758	Likely benign	-1	Neutral	0.525	Tolerated	0.722	Possibly damaging	Population
p.Ala239Asp	A	239	D	0.1696	Likely benign	-0.83	Neutral	0.645	Tolerated	0.138	Benign	NA
p.Ala239Gly	A	239	G	0.1019	Likely benign	-1.57	Neutral	0.359	Tolerated	0.086	Benign	NA
p.Ala239Val	A	239	V	0.1005	Likely benign	-1.54	Neutral	0.265	Tolerated	0.138	Benign	Population
p.Asp240Asn	D	240	N	0.32	Likely benign	-3.79	Deleterious	0.027	Damaging	0.998	Probably damaging	Population
p.Asp240His	D	240	H	0.7083	Likely pathogenic	-5.4	Deleterious	0.003	Damaging	0.999	Probably damaging	Population
p.Asp240Tyr	D	240	Y	0.6309	Likely pathogenic	-7.02	Deleterious	0.001	Damaging	0.999	Probably damaging	Population
p.Asp240Ala	D	240	A	0.4542	Ambiguous	-6.13	Deleterious	0.062	Tolerated	0.995	Probably damaging	NA
p.Asp240Gly	D	240	G	0.4711	Ambiguous	-5.24	Deleterious	0.063	Tolerated	0.995	Probably damaging	NA
p.Asp240Val	D	240	V	0.5909	Likely pathogenic	-6.98	Deleterious	0.001	Damaging	0.997	Probably damaging	NA
p.Asp240Glu	D	240	E	0.3615	Ambiguous	-2.9	Deleterious	0.178	Tolerated	0.988	Probably damaging	NA
p.Leu241Met	L	241	M	0.3297	Likely benign	-1.55	Neutral	0.105	Tolerated	0.999	Probably damaging	NA
p.Leu241Val	L	241	V	0.1829	Likely benign	-2.27	Neutral	0.016	Damaging	0.988	Probably damaging	NA
p.Leu241Arg	L	241	R	0.9174	Likely pathogenic	-4.85	Deleterious	0	Damaging	0.999	Probably damaging	NA
p.Leu241Gln	L	241	Q	0.912	Likely pathogenic	-4.78	Deleterious	0.001	Damaging	0.999	Probably damaging	NA
p.Leu241Pro	L	241	P	0.9905	Likely pathogenic	-5.34	Deleterious	0	Damaging	0.895	Possibly damaging	Pathogenic	Kitzler et al., 2018	Renal
p.Leu242Met	L	242	M	0.1239	Likely benign	-1.22	Neutral	0.102	Tolerated	0.993	Probably damaging	NA
p.Leu242Val	L	242	V	0.101	Likely benign	-1.67	Neutral	0.268	Tolerated	0.9	Possibly damaging	Population
p.Leu242Arg	L	242	R	0.1257	Likely benign	-3.71	Deleterious	0.645	Tolerated	0.993	Probably damaging	NA
p.Leu242Gln	L	242	Q	0.0979	Likely benign	-3.88	Deleterious	0.599	Tolerated	0.993	Probably damaging	NA
p.Leu242Pro	L	242	P	0.72	Likely pathogenic	-4.37	Deleterious	0.257	Tolerated	0.997	Probably damaging	NA
p.Ile243Leu	I	243	L	0.3476	Ambiguous	-1.58	Neutral	0.081	Tolerated	0.713	Possibly damaging	NA
p.Ile243Phe	I	243	F	0.6862	Likely pathogenic	-3.3	Deleterious	0.002	Damaging	0.995	Probably damaging	NA
p.Ile243Val	I	243	V	0.3148	Likely benign	-0.79	Neutral	0.511	Tolerated	0.976	Probably damaging	NA
p.Ile243Asn	I	243	N	0.9387	Likely pathogenic	-5.7	Deleterious	0.001	Damaging	0.998	Probably damaging	NA
p.Ile243Ser	I	243	S	0.9337	Likely pathogenic	-4.88	Deleterious	0.016	Damaging	0.998	Probably damaging	NA
p.Ile243Thr	I	243	T	0.923	Likely pathogenic	-4.05	Deleterious	0.06	Tolerated	0.993	Probably damaging	NA
p.Ile243Met	I	243	M	0.5098	Ambiguous	-2.44	Neutral	0.002	Damaging	0.995	Probably damaging	Population
p.Gln244Glu	Q	244	E	0.664	Likely pathogenic	-2.44	Neutral	0.002	Damaging	0.982	Probably damaging	NA
p.Gln244Lys	Q	244	K	0.957	Likely pathogenic	-3.3	Deleterious	0.003	Damaging	0.974	Probably damaging	NA
p.Gln244Arg	Q	244	R	0.933	Likely pathogenic	-3.3	Deleterious	0.002	Damaging	0.995	Probably damaging	NA
p.Gln244Leu	Q	244	L	0.798	Likely pathogenic	-5.8	Deleterious	0.001	Damaging	0.989	Probably damaging	Population			YES
p.Gln244Pro	Q	244	P	0.8172	Likely pathogenic	-4.85	Deleterious	0.001	Damaging	0.997	Probably damaging	NA
p.Gln244His	Q	244	H	0.9077	Likely pathogenic	-4.12	Deleterious	0.025	Damaging	0.997	Probably damaging	NA
p.Leu245Met	L	245	M	0.1429	Likely benign	-0.82	Neutral	0.006	Damaging	0.991	Probably damaging	NA
p.Leu245Val	L	245	V	0.1041	Likely benign	-1.14	Neutral	0.007	Damaging	0.906	Possibly damaging	Population			YES
p.Leu245Arg	L	245	R	0.5368	Ambiguous	-3.01	Deleterious	0.001	Damaging	0.981	Probably damaging	NA
p.Leu245Gln	L	245	Q	0.4874	Ambiguous	-3.08	Deleterious	0.001	Damaging	0.981	Probably damaging	NA
p.Leu245Pro	L	245	P	0.9874	Likely pathogenic	-3.2	Deleterious	0.001	Damaging	0.981	Probably damaging	Pathogenic	Sanchez-Ares et al., 2013	Renal
p.Glu246Gln	E	246	Q	0.2175	Likely benign	-1.92	Neutral	0.072	Tolerated	0.957	Probably damaging	Population
p.Glu246Lys	E	246	K	0.3945	Ambiguous	-2.68	Deleterious	0.302	Tolerated	0.906	Possibly damaging	NA
p.Glu246Ala	E	246	A	0.2665	Likely benign	-3.71	Deleterious	0.093	Tolerated	0.864	Possibly damaging	Population
p.Glu246Gly	E	246	G	0.2965	Likely benign	-3.8	Deleterious	0.09	Tolerated	0.28	Benign	NA
p.Glu246Val	E	246	V	0.5024	Ambiguous	-4.24	Deleterious	0.035	Damaging	0.775	Possibly damaging	Population
p.Glu246Asp	E	246	D	0.1806	Likely benign	0.04	Neutral	0.778	Tolerated	0.187	Benign	NA
p.Ala247Pro	A	247	P	0.977	Likely pathogenic	-2.05	Neutral	0.008	Damaging	0.581	Possibly damaging	Population			YES
p.Ala247Ser	A	247	S	0.1842	Likely benign	-1.27	Neutral	0.006	Damaging	0.932	Probably damaging	NA
p.Ala247Thr	A	247	T	0.0893	Likely benign	-0.03	Neutral	0.16	Tolerated	0.451	Possibly damaging	Population
p.Ala247Asp	A	247	D	0.8758	Likely pathogenic	-2.91	Deleterious	0.002	Damaging	0.979	Probably damaging	NA
p.Ala247Gly	A	247	G	0.3658	Ambiguous	-2.6	Deleterious	0	Damaging	0.953	Probably damaging	Population
p.Ala247Val	A	247	V	0.1566	Likely benign	-0.03	Neutral	1	Tolerated	0.451	Possibly damaging	Population			YES
p.Phe248Ile	F	248	I	0.9417	Likely pathogenic	-4.81	Deleterious	0.001	Damaging	0.997	Probably damaging	NA
p.Phe248Leu	F	248	L	0.9861	Likely pathogenic	-4.88	Deleterious	0.002	Damaging	0.984	Probably damaging	NA
p.Phe248Val	F	248	V	0.8991	Likely pathogenic	-5.6	Deleterious	0.022	Damaging	0.993	Probably damaging	NA
p.Phe248Cys	F	248	C	0.9771	Likely pathogenic	-6.59	Deleterious	0	Damaging	0.998	Probably damaging	NA
p.Phe248Ser	F	248	S	0.9864	Likely pathogenic	-6.56	Deleterious	0	Damaging	0.993	Probably damaging	Population			YES
p.Phe248Tyr	F	248	Y	0.6664	Likely pathogenic	-2.47	Neutral	0.007	Damaging	0.995	Probably damaging	NA
p.Glu249Gln	E	249	Q	0.1007	Likely benign	-2.27	Neutral	0.016	Damaging	0.994	Probably damaging	Population
p.Glu249Lys	E	249	K	0.1383	Likely benign	-3.1	Deleterious	0.012	Damaging	0.936	Probably damaging	Population			YES
p.Glu249Ala	E	249	A	0.1516	Likely benign	-4.55	Deleterious	0.012	Damaging	0.982	Probably damaging	NA
p.Glu249Gly	E	249	G	0.1652	Likely benign	-4.97	Deleterious	0.004	Damaging	0.989	Probably damaging	NA
p.Glu249Val	E	249	V	0.2717	Likely benign	-5.4	Deleterious	0.083	Tolerated	0.993	Probably damaging	NA
p.Glu249Asp	E	249	D	0.1633	Likely benign	-1.07	Neutral	0.725	Tolerated	0.722	Possibly damaging	NA
p.Glu250Gln	E	250	Q	0.4783	Ambiguous	-2.37	Neutral	0.014	Damaging	0.989	Probably damaging	NA
p.Glu250Lys	E	250	K	0.6136	Likely pathogenic	-3.2	Deleterious	0.002	Damaging	0.982	Probably damaging	Population
p.Glu250Ala	E	250	A	0.355	Ambiguous	-4.71	Deleterious	0.002	Damaging	0.982	Probably damaging	NA
p.Glu250Gly	E	250	G	0.3835	Ambiguous	-5.37	Deleterious	0.001	Damaging	0.989	Probably damaging	Population
p.Glu250Val	E	250	V	0.5386	Ambiguous	-5.64	Deleterious	0.001	Damaging	0.993	Probably damaging	NA
p.Glu250Asp	E	250	D	0.2325	Likely benign	-1.77	Neutral	0.177	Tolerated	0.722	Possibly damaging	Population
p.Ala251Pro	A	251	P	0.9731	Likely pathogenic	-2.59	Deleterious	0.292	Tolerated	0.979	Probably damaging	NA
p.Ala251Ser	A	251	S	0.1023	Likely benign	-0.94	Neutral	0.916	Tolerated	0.538	Possibly damaging	NA
p.Ala251Thr	A	251	T	0.1242	Likely benign	-1.66	Neutral	0.863	Tolerated	0.581	Possibly damaging	NA
p.Ala251Asp	A	251	D	0.5326	Ambiguous	-2.65	Deleterious	0.559	Tolerated	0.979	Probably damaging	NA
p.Ala251Gly	A	251	G	0.1366	Likely benign	-2.23	Neutral	0.466	Tolerated	0.953	Probably damaging	NA
p.Ala251Val	A	251	V	0.1873	Likely benign	-2.13	Neutral	0.383	Tolerated	0.953	Probably damaging	NA
p.Lys252Gln	K	252	Q	0.1558	Likely benign	-2.36	Neutral	0.21	Tolerated	0.957	Probably damaging	NA
p.Lys252Glu	K	252	E	0.3085	Likely benign	-2.7	Deleterious	0.017	Damaging	0.906	Possibly damaging	NA
p.Lys252Arg	K	252	R	0.0769	Likely benign	-1.67	Neutral	0.418	Tolerated	0.279	Benign	Population
p.Lys252Met	K	252	M	0.2592	Likely benign	-3.45	Deleterious	0.1	Tolerated	0.482	Possibly damaging	NA
p.Lys252Thr	K	252	T	0.3773	Ambiguous	-3.95	Deleterious	0.012	Damaging	0.906	Possibly damaging	Population
p.Lys252Asn	K	252	N	0.8117	Likely pathogenic	-3.42	Deleterious	0.076	Tolerated	0.957	Probably damaging	Population
p.Ala253Pro	A	253	P	0.8575	Likely pathogenic	-2.25	Neutral	0.202	Tolerated	0.957	Probably damaging	NA
p.Ala253Ser	A	253	S	0.0936	Likely benign	-0.37	Neutral	0.484	Tolerated	0.28	Benign	NA
p.Ala253Thr	A	253	T	0.0755	Likely benign	-1.03	Neutral	0.333	Tolerated	0.28	Benign	NA
p.Ala253Asp	A	253	D	0.1855	Likely benign	-2.31	Neutral	0.466	Tolerated	0.957	Probably damaging	NA
p.Ala253Gly	A	253	G	0.1109	Likely benign	-1.93	Neutral	0.313	Tolerated	0.811	Possibly damaging	NA
p.Ala253Val	A	253	V	0.0879	Likely benign	-1.1	Neutral	0.207	Tolerated	0.28	Benign	Population
p.Glu254Gln	E	254	Q	0.1958	Likely benign	-1.94	Neutral	0.231	Tolerated	0.998	Probably damaging	NA
p.Glu254Lys	E	254	K	0.2537	Likely benign	-2.76	Deleterious	0.13	Tolerated	0.989	Probably damaging	Population			YES
p.Glu254Ala	E	254	A	0.1631	Likely benign	-3.9	Deleterious	0.209	Tolerated	0.989	Probably damaging	Population
p.Glu254Gly	E	254	G	0.2033	Likely benign	-4.68	Deleterious	0.054	Tolerated	0.993	Probably damaging	NA
p.Glu254Val	E	254	V	0.3582	Ambiguous	-4.7	Deleterious	0.04	Damaging	0.995	Probably damaging	NA
p.Glu254Asp	E	254	D	0.234	Likely benign	-1.92	Neutral	0.287	Tolerated	0.984	Probably damaging	Population
p.Asp255Asn	D	255	N	0.944	Likely pathogenic	-4.12	Deleterious	0.004	Damaging	0.995	Probably damaging	Pathogenic	Sen et al., 2017	Renal
p.Asp255His	D	255	H	0.9944	Likely pathogenic	-5.77	Deleterious	0.001	Damaging	0.999	Probably damaging	NA
p.Asp255Tyr	D	255	Y	0.975	Likely pathogenic	-7.38	Deleterious	0.001	Damaging	0.999	Probably damaging	NA
p.Asp255Ala	D	255	A	0.9788	Likely pathogenic	-6.28	Deleterious	0.029	Damaging	0.988	Probably damaging	NA
p.Asp255Gly	D	255	G	0.9603	Likely pathogenic	-5.69	Deleterious	0.052	Tolerated	0.992	Probably damaging	NA
p.Asp255Val	D	255	V	0.9774	Likely pathogenic	-7.25	Deleterious	0.001	Damaging	0.997	Probably damaging	NA
p.Asp255Glu	D	255	E	0.9405	Likely pathogenic	-3.26	Deleterious	0.002	Damaging	0.994	Probably damaging	Population
p.Glu256Gln	E	256	Q	0.129	Likely benign	-2.01	Neutral	0.048	Damaging	0.981	Probably damaging	NA
p.Glu256Lys	E	256	K	0.1383	Likely benign	-2.83	Deleterious	0.037	Damaging	0.956	Probably damaging	Population
p.Glu256Ala	E	256	A	0.1404	Likely benign	-4.05	Deleterious	0.042	Damaging	0.93	Probably damaging	NA
p.Glu256Gly	E	256	G	0.1656	Likely benign	-4.17	Deleterious	0.016	Damaging	0.953	Probably damaging	NA
p.Glu256Val	E	256	V	0.2609	Likely benign	-4.6	Deleterious	0.051	Tolerated	0.953	Probably damaging	NA
p.Glu256Asp	E	256	D	0.1414	Likely benign	-0.31	Neutral	0.173	Tolerated	0.327	Benign	Population
p.Glu257Gln	E	257	Q	0.1858	Likely benign	-2.37	Neutral	0.092	Tolerated	0.899	Possibly damaging	NA
p.Glu257Lys	E	257	K	0.2311	Likely benign	-3.23	Deleterious	0.057	Tolerated	0.984	Probably damaging	NA
p.Glu257Ala	E	257	A	0.1305	Likely benign	-4.68	Deleterious	0.136	Tolerated	0.989	Probably damaging	NA
p.Glu257Gly	E	257	G	0.1503	Likely benign	-5.47	Deleterious	0.025	Damaging	0.993	Probably damaging	NA
p.Glu257Val	E	257	V	0.258	Likely benign	-5.44	Deleterious	0.053	Tolerated	0.995	Probably damaging	NA
p.Glu257Asp	E	257	D	0.1469	Likely benign	-2.04	Neutral	0.098	Tolerated	0.807	Possibly damaging	NA
p.Glu258Gln	E	258	Q	0.2091	Likely benign	-2.21	Neutral	0.32	Tolerated	0.997	Probably damaging	Population
p.Glu258Lys	E	258	K	0.405	Ambiguous	-3.13	Deleterious	0.014	Damaging	0.989	Probably damaging	Population			YES
p.Glu258Ala	E	258	A	0.1273	Likely benign	-4.51	Deleterious	0.014	Damaging	0.807	Possibly damaging	NA
p.Glu258Gly	E	258	G	0.2446	Likely benign	-5.2	Deleterious	0.005	Damaging	0.993	Probably damaging	NA
p.Glu258Val	E	258	V	0.2254	Likely benign	-5.34	Deleterious	0.003	Damaging	0.993	Probably damaging	Population
p.Glu258Asp	E	258	D	0.1996	Likely benign	-2.17	Neutral	0.168	Tolerated	0.984	Probably damaging	Population
p.Leu259Met	L	259	M	0.1252	Likely benign	-1.02	Neutral	0.028	Damaging	0.925	Probably damaging	NA
p.Leu259Val	L	259	V	0.1165	Likely benign	-1.81	Neutral	0.14	Tolerated	0.607	Possibly damaging	NA
p.Leu259Arg	L	259	R	0.2267	Likely benign	-4.11	Deleterious	0.006	Damaging	0.993	Probably damaging	NA
p.Leu259Gln	L	259	Q	0.1709	Likely benign	-3.81	Deleterious	0.007	Damaging	0.993	Probably damaging	NA
p.Leu259Pro	L	259	P	0.8378	Likely pathogenic	-4.84	Deleterious	0.01	Damaging	0.997	Probably damaging	NA
p.Leu260Met	L	260	M	0.1207	Likely benign	-0.6	Neutral	0.094	Tolerated	0.986	Probably damaging	NA
p.Leu260Val	L	260	V	0.1003	Likely benign	-1.33	Neutral	0.214	Tolerated	0.581	Possibly damaging	NA
p.Leu260Arg	L	260	R	0.0803	Likely benign	-2.7	Deleterious	0.168	Tolerated	0.969	Probably damaging	Population
p.Leu260Gln	L	260	Q	0.0633	Likely benign	-2.04	Neutral	0.251	Tolerated	0.581	Possibly damaging	NA
p.Leu260Pro	L	260	P	0.4364	Ambiguous	-3.5	Deleterious	0.087	Tolerated	0.986	Probably damaging	NA
p.Arg261Gly	R	261	G	0.1122	Likely benign	-3.75	Deleterious	0.035	Damaging	0.922	Probably damaging	Population
p.Arg261Gln	R	261	Q	0.0803	Likely benign	-1.38	Neutral	0.487	Tolerated	0.293	Benign	Population			YES
p.Arg261Leu	R	261	L	0.1045	Likely benign	-3.85	Deleterious	0.131	Tolerated	0.947	Probably damaging	NA
p.Arg261Pro	R	261	P	0.4417	Ambiguous	-3.55	Deleterious	0.033	Damaging	0.976	Probably damaging	NA
p.Val262Ile	V	262	I	0.0794	Likely benign	0.14	Neutral	0.906	Tolerated	0.148	Benign	Population
p.Val262Leu	V	262	L	0.0938	Likely benign	-0.74	Neutral	0.423	Tolerated	0.148	Benign	NA
p.Val262Phe	V	262	F	0.0941	Likely benign	-2.31	Neutral	0.115	Tolerated	0.931	Probably damaging	NA
p.Val262Ala	V	262	A	0.1005	Likely benign	-2.13	Neutral	0.145	Tolerated	0.28	Benign	NA
p.Val262Asp	V	262	D	0.1743	Likely benign	-4.09	Deleterious	0.034	Damaging	0.957	Probably damaging	Population
p.Val262Gly	V	262	G	0.1085	Likely benign	-4.02	Deleterious	0.15	Tolerated	0.867	Possibly damaging	NA
p.Ser263Ala	S	263	A	0.0775	Likely benign	-0.39	Neutral	0.527	Tolerated	0.066	Benign	Pathogenic	Weber et al., 2016	Renal
p.Ser263Pro	S	263	P	0.313	Likely benign	-1.05	Neutral	0.295	Tolerated	0.798	Possibly damaging	Population
p.Ser263Thr	S	263	T	0.0881	Likely benign	-0.33	Neutral	0.43	Tolerated	0.184	Benign	NA
p.Ser263Cys	S	263	C	0.0451	Likely benign	1.14	Neutral	0.243	Tolerated	0.04	Benign	Population
p.Ser263Phe	S	263	F	0.0958	Likely benign	-0.38	Neutral	0.692	Tolerated	0.04	Benign	NA
p.Ser263Tyr	S	263	Y	0.084	Likely benign	0.39	Neutral	1	Tolerated	0.066	Benign	NA
p.Gly264Arg	G	264	R	0.1569	Likely benign	-2.9	Deleterious	0.038	Damaging	0.993	Probably damaging	NA
p.Gly264Cys	G	264	C	0.1457	Likely benign	-3.76	Deleterious	0.007	Damaging	0.997	Probably damaging	NA
p.Gly264Ser	G	264	S	0.09	Likely benign	-1.52	Neutral	0.074	Tolerated	0.982	Probably damaging	Population
p.Gly264Ala	G	264	A	0.1205	Likely benign	-2.12	Neutral	0.028	Damaging	0.974	Probably damaging	NA
p.Gly264Asp	G	264	D	0.1055	Likely benign	0.31	Neutral	0.607	Tolerated	0.477	Possibly damaging	NA
p.Gly264Val	G	264	V	0.2574	Likely benign	-3.76	Deleterious	0.005	Damaging	0.993	Probably damaging	NA
p.Gly265Arg	G	265	R	0.2745	Likely benign	-6.13	Deleterious	0.144	Tolerated	1	Probably damaging	Population			YES
p.Gly265Trp	G	265	W	0.4502	Ambiguous	-5.86	Deleterious	0.001	Damaging	1	Probably damaging	NA
p.Gly265Ala	G	265	A	0.1691	Likely benign	-4.35	Deleterious	0.007	Damaging	1	Probably damaging	NA
p.Gly265Glu	G	265	E	0.2448	Likely benign	-6.13	Deleterious	0.025	Damaging	1	Probably damaging	NA
p.Gly265Val	G	265	V	0.2665	Likely benign	-6.48	Deleterious	0.001	Damaging	1	Probably damaging	NA
p.Val266Ile	V	266	I	0.0673	Likely benign	0.33	Neutral	1	Tolerated	0.148	Benign	Population
p.Val266Leu	V	266	L	0.1406	Likely benign	-1.22	Neutral	0.162	Tolerated	0.396	Benign	NA
p.Val266Phe	V	266	F	0.1681	Likely benign	-2.67	Deleterious	0.039	Damaging	0.28	Benign	NA
p.Val266Ala	V	266	A	0.2254	Likely benign	-3.26	Deleterious	0.009	Damaging	0.864	Possibly damaging	NA
p.Val266Asp	V	266	D	0.6104	Likely pathogenic	-5.19	Deleterious	0	Damaging	0.957	Probably damaging	NA
p.Val266Gly	V	266	G	0.2818	Likely benign	-5.74	Deleterious	0.001	Damaging	0.957	Probably damaging	Population
p.Asp267Asn	D	267	N	0.0708	Likely benign	-0.91	Neutral	0.532	Tolerated	0.523	Possibly damaging	Population			YES
p.Asp267His	D	267	H	0.2982	Likely benign	-3.51	Deleterious	0.004	Damaging	0.996	Probably damaging	Population			YES
p.Asp267Tyr	D	267	Y	0.296	Likely benign	-5.35	Deleterious	0.002	Damaging	0.996	Probably damaging	NA
p.Asp267Ala	D	267	A	0.2394	Likely benign	-4.97	Deleterious	0.007	Damaging	0.962	Probably damaging	NA
p.Asp267Gly	D	267	G	0.3222	Likely benign	-3.83	Deleterious	0.011	Damaging	0.945	Probably damaging	NA
p.Asp267Val	D	267	V	0.2848	Likely benign	-5.66	Deleterious	0.001	Damaging	0.983	Probably damaging	NA
p.Asp267Glu	D	267	E	0.3296	Likely benign	-2.34	Neutral	0.25	Tolerated	0.944	Probably damaging	NA
p.Met268Leu	M	268	L	0.1265	Likely benign	-1.61	Neutral	0.452	Tolerated	0.599	Possibly damaging	NA
p.Met268Val	M	268	V	0.064	Likely benign	-2.26	Neutral	0.006	Damaging	0.709	Possibly damaging	Population
p.Met268Arg	M	268	R	0.352	Ambiguous	-4.58	Deleterious	0.001	Damaging	0.971	Probably damaging	NA
p.Met268Lys	M	268	K	0.4355	Ambiguous	-4.61	Deleterious	0.001	Damaging	0.971	Probably damaging	NA
p.Met268Thr	M	268	T	0.2283	Likely benign	-4.25	Deleterious	0.001	Damaging	0.954	Probably damaging	NA
p.Met268Ile	M	268	I	0.3296	Likely benign	-2.03	Neutral	0.076	Tolerated	0.373	Benign	Population			YES
p.Ser269Arg	S	269	R	0.4006	Ambiguous	-1.88	Neutral	0.009	Damaging	0.931	Probably damaging	NA
p.Ser269Cys	S	269	C	0.1059	Likely benign	-3.57	Deleterious	0.003	Damaging	0.99	Probably damaging	NA
p.Ser269Gly	S	269	G	0.0653	Likely benign	-1.78	Neutral	0.023	Damaging	0.811	Possibly damaging	NA
p.Ser269Asn	S	269	N	0.0695	Likely benign	1.67	Neutral	1	Tolerated	0.148	Benign	NA
p.Ser269Ile	S	269	I	0.2866	Likely benign	-3.71	Deleterious	0.06	Tolerated	0.396	Benign	NA
p.Ser269Thr	S	269	T	0.0948	Likely benign	-1.4	Neutral	0.06	Tolerated	0.864	Possibly damaging	NA
p.Ser270Arg	S	270	R	0.6405	Likely pathogenic	-2.44	Neutral	0.045	Damaging	0.396	Benign	NA
p.Ser270Cys	S	270	C	0.0902	Likely benign	-3.62	Deleterious	0.003	Damaging	0.99	Probably damaging	NA
p.Ser270Gly	S	270	G	0.1419	Likely benign	-2.12	Neutral	0.049	Damaging	0.811	Possibly damaging	NA
p.Ser270Asn	S	270	N	0.1061	Likely benign	0.27	Neutral	0.307	Tolerated	0.148	Benign	NA
p.Ser270Ile	S	270	I	0.4132	Ambiguous	-4.04	Deleterious	0.001	Damaging	0.957	Probably damaging	NA
p.Ser270Thr	S	270	T	0.1695	Likely benign	-1.66	Neutral	0.016	Damaging	0.864	Possibly damaging	NA
p.His271Asn	H	271	N	0.5737	Likely pathogenic	-5.54	Deleterious	0.02	Damaging	0.982	Probably damaging	NA
p.His271Asp	H	271	D	0.8956	Likely pathogenic	-7.15	Deleterious	0.011	Damaging	0.989	Probably damaging	NA
p.His271Tyr	H	271	Y	0.3502	Ambiguous	-4.85	Deleterious	0.05	Damaging	0.995	Probably damaging	NA
p.His271Arg	H	271	R	0.7774	Likely pathogenic	-6.16	Deleterious	0.075	Tolerated	0.795	Possibly damaging	NA
p.His271Leu	H	271	L	0.4743	Ambiguous	-8.8	Deleterious	0.058	Tolerated	0.989	Probably damaging	NA
p.His271Pro	H	271	P	0.1288	Likely benign	-7.67	Deleterious	0.084	Tolerated	0.997	Probably damaging	NA
p.His271Gln	H	271	Q	0.777	Likely pathogenic	-6.26	Deleterious	0.058	Tolerated	0.989	Probably damaging	NA
p.Gln272Glu	Q	272	E	0.0853	Likely benign	-1.67	Neutral	0.801	Tolerated	0.93	Probably damaging	NA
p.Gln272Lys	Q	272	K	0.1155	Likely benign	-2.03	Neutral	0.781	Tolerated	0.953	Probably damaging	NA
p.Gln272Arg	Q	272	R	0.0781	Likely benign	-2	Neutral	0.489	Tolerated	0.966	Probably damaging	NA
p.Gln272Leu	Q	272	L	0.1443	Likely benign	-3.47	Deleterious	0.529	Tolerated	0.451	Possibly damaging	NA
p.Gln272Pro	Q	272	P	0.2595	Likely benign	-3.61	Deleterious	0.231	Tolerated	0.994	Probably damaging	NA
p.Gln272His	Q	272	H	0.1946	Likely benign	-1.99	Neutral	0.242	Tolerated	0.581	Possibly damaging	NA
p.Glu273Gln	E	273	Q	0.1566	Likely benign	-2.07	Neutral	0.08	Tolerated	0.746	Possibly damaging	NA
p.Glu273Lys	E	273	K	0.2911	Likely benign	-2.98	Deleterious	0.044	Damaging	0.953	Probably damaging	NA
p.Glu273Ala	E	273	A	0.1225	Likely benign	-4.38	Deleterious	0.006	Damaging	0.953	Probably damaging	NA
p.Glu273Gly	E	273	G	0.2129	Likely benign	-4.95	Deleterious	0.002	Damaging	0.953	Probably damaging	Population
p.Glu273Val	E	273	V	0.3736	Ambiguous	-5.15	Deleterious	0.009	Damaging	0.979	Probably damaging	NA
p.Glu273Asp	E	273	D	0.163	Likely benign	-1.21	Neutral	0.515	Tolerated	0.327	Benign	Population
p.Val274Ile	V	274	I	0.1878	Likely benign	-0.82	Neutral	0.016	Damaging	0.976	Probably damaging	Pathogenic	Larsen et al., 2016	Renal
p.Val274Leu	V	274	L	0.5104	Ambiguous	-2.41	Neutral	0.083	Tolerated	0.976	Probably damaging	NA
p.Val274Phe	V	274	F	0.8937	Likely pathogenic	-4.05	Deleterious	0.001	Damaging	0.998	Probably damaging	NA
p.Val274Ala	V	274	A	0.6404	Likely pathogenic	-3	Deleterious	0.027	Damaging	0.807	Possibly damaging	NA
p.Val274Asp	V	274	D	0.9839	Likely pathogenic	-5.64	Deleterious	0	Damaging	0.995	Probably damaging	NA
p.Val274Gly	V	274	G	0.7201	Likely pathogenic	-5.57	Deleterious	0	Damaging	0.993	Probably damaging	NA
p.Phe275Ile	F	275	I	0.9262	Likely pathogenic	-4.98	Deleterious	0.004	Damaging	0.997	Probably damaging	NA
p.Phe275Leu	F	275	L	0.9859	Likely pathogenic	-4.98	Deleterious	0.064	Tolerated	0.984	Probably damaging	NA
p.Phe275Val	F	275	V	0.8866	Likely pathogenic	-5.77	Deleterious	0.004	Damaging	0.997	Probably damaging	NA
p.Phe275Cys	F	275	C	0.9611	Likely pathogenic	-6.59	Deleterious	0.001	Damaging	0.998	Probably damaging	NA
p.Phe275Ser	F	275	S	0.9833	Likely pathogenic	-6.49	Deleterious	0.003	Damaging	0.993	Probably damaging	NA
p.Phe275Tyr	F	275	Y	0.6674	Likely pathogenic	-2.47	Neutral	0.13	Tolerated	0.995	Probably damaging	NA
p.Ala276Pro	A	276	P	0.7652	Likely pathogenic	-1.83	Neutral	0.302	Tolerated	0.957	Probably damaging	NA
p.Ala276Ser	A	276	S	0.0757	Likely benign	0.71	Neutral	0.872	Tolerated	0.148	Benign	NA
p.Ala276Thr	A	276	T	0.0747	Likely benign	0.02	Neutral	0.863	Tolerated	0.148	Benign	NA
p.Ala276Asp	A	276	D	0.178	Likely benign	-1.38	Neutral	0.548	Tolerated	0.906	Possibly damaging	Population
p.Ala276Gly	A	276	G	0.1252	Likely benign	-1.37	Neutral	0.533	Tolerated	0.811	Possibly damaging	NA
p.Ala276Val	A	276	V	0.115	Likely benign	-1.88	Neutral	0.54	Tolerated	0.867	Possibly damaging	NA
p.Ser277Ala	S	277	A	0.0612	Likely benign	-0.81	Neutral	0.974	Tolerated	0.148	Benign	NA
p.Ser277Pro	S	277	P	0.8412	Likely pathogenic	-2.82	Deleterious	0.196	Tolerated	0.931	Probably damaging	Population			YES
p.Ser277Thr	S	277	T	0.0896	Likely benign	-0.57	Neutral	0.934	Tolerated	0.148	Benign	NA
p.Ser277Cys	S	277	C	0.07	Likely benign	-2.62	Deleterious	0.106	Tolerated	0.978	Probably damaging	NA
p.Ser277Phe	S	277	F	0.1587	Likely benign	-3.58	Deleterious	0.071	Tolerated	0.957	Probably damaging	Population
p.Ser277Tyr	S	277	Y	0.1461	Likely benign	-3.61	Deleterious	0.05	Damaging	0.971	Probably damaging	NA
p.Leu278Met	L	278	M	0.3466	Ambiguous	-1.34	Neutral	0.006	Damaging	0.995	Probably damaging	Population
p.Leu278Val	L	278	V	0.0707	Likely benign	-1.42	Neutral	0.184	Tolerated	0.713	Possibly damaging	Population
p.Leu278Arg	L	278	R	0.9467	Likely pathogenic	-4.72	Deleterious	0.001	Damaging	0.997	Probably damaging	NA
p.Leu278Gln	L	278	Q	0.9198	Likely pathogenic	-4.57	Deleterious	0.037	Damaging	0.998	Probably damaging	NA
p.Leu278Pro	L	278	P	0.9821	Likely pathogenic	-5.06	Deleterious	0.001	Damaging	0.997	Probably damaging	Population
p.Phe279Ile	F	279	I	0.8076	Likely pathogenic	-4.57	Deleterious	0.029	Damaging	0.986	Probably damaging	NA
p.Phe279Leu	F	279	L	0.9348	Likely pathogenic	-4.62	Deleterious	0.48	Tolerated	0.838	Possibly damaging	Population
p.Phe279Val	F	279	V	0.7865	Likely pathogenic	-5.29	Deleterious	0.012	Damaging	0.991	Probably damaging	NA
p.Phe279Cys	F	279	C	0.7566	Likely pathogenic	-6.28	Deleterious	0.001	Damaging	0.999	Probably damaging	NA
p.Phe279Ser	F	279	S	0.9287	Likely pathogenic	-6.29	Deleterious	0.002	Damaging	0.994	Probably damaging	NA
p.Phe279Tyr	F	279	Y	0.2564	Likely benign	-1.98	Neutral	0.266	Tolerated	0.838	Possibly damaging	NA
p.His280Asn	H	280	N	0.1254	Likely benign	-0.17	Neutral	1	Tolerated	0.02	Benign	NA
p.His280Asp	H	280	D	0.2344	Likely benign	-2.82	Deleterious	0.117	Tolerated	0.436	Benign	NA
p.His280Tyr	H	280	Y	0.127	Likely benign	-3.11	Deleterious	0.012	Damaging	0.862	Possibly damaging	NA
p.His280Arg	H	280	R	0.0824	Likely benign	-2.79	Deleterious	0.321	Tolerated	0.651	Possibly damaging	Population			YES
p.His280Leu	H	280	L	0.1533	Likely benign	-5	Deleterious	0.045	Damaging	0.651	Possibly damaging	NA
p.His280Pro	H	280	P	0.5106	Ambiguous	-4.17	Deleterious	0.044	Damaging	0.74	Possibly damaging	NA
p.His280Gln	H	280	Q	0.1439	Likely benign	-2.83	Deleterious	0.092	Tolerated	0.74	Possibly damaging	NA
p.Lys281Gln	K	281	Q	0.2369	Likely benign	-2.63	Deleterious	0.451	Tolerated	0.912	Probably damaging	NA
p.Lys281Glu	K	281	E	0.4999	Ambiguous	-2.9	Deleterious	0.028	Damaging	0.968	Probably damaging	NA
p.Lys281Arg	K	281	R	0.1087	Likely benign	-2.07	Neutral	0.112	Tolerated	0.984	Probably damaging	NA
p.Lys281Met	K	281	M	0.5295	Ambiguous	-4.03	Deleterious	0.194	Tolerated	0.998	Probably damaging	NA
p.Lys281Thr	K	281	T	0.3955	Ambiguous	-4.23	Deleterious	0.191	Tolerated	0.99	Probably damaging	NA
p.Lys281Asn	K	281	N	0.8644	Likely pathogenic	-3.68	Deleterious	0.02	Damaging	0.99	Probably damaging	NA
Bacquet, Juliette, Tanya Stojkovic, Amandine Boyer, Nathalie Martini, Frédérique Audic, Brigitte Chabrol, Emmanuelle Salort-Campana, et al. 2018. ‘Molecular Diagnosis of Inherited Peripheral Neuropathies by Targeted Next-Generation Sequencing: Molecular Spectrum Delineation’. BMJ Open 8 (10): e021632. https://doi.org/10.1136/bmjopen-2018-021632.
Barua, Moumita, Elizabeth J. Brown, Victoria T. Charoonratana, Giulio Genovese, Hua Sun, and Martin R. Pollak. 2013. ‘Mutations in the INF2 Gene Account for a Significant Proportion of Familial but Not Sporadic Focal and Segmental Glomerulosclerosis’. Kidney Int. 83 (2): 316–22. https://doi.org/10.1038/ki.2012.349.
Boyer, Olivia, Geneviève Benoit, Olivier Gribouval, Fabien Nevo, Marie-Josèphe Tête, Jacques Dantal, Brigitte Gilbert-Dussardier, et al. 2011. ‘Mutations in INF2 Are a Major Cause of Autosomal Dominant Focal Segmental Glomerulosclerosis’. Journal of the American Society of Nephrology: JASN 22 (2): 239–45. https://doi.org/10.1681/ASN.2010050518.
Boyer, Olivia, Fabien Nevo, Emmanuelle Plaisier, Benoit Funalot, Olivier Gribouval, Geneviève Benoit, Evelyne Huynh Cong, et al. 2011. ‘INF2 Mutations in Charcot-Marie-Tooth Disease with Glomerulopathy’. The New England Journal of Medicine 365 (25): 2377–88. https://doi.org/10.1056/NEJMoa1109122.
Brown, Elizabeth J., Johannes S. Schlöndorff, Daniel J. Becker, Hiroyasu Tsukaguchi, Andrea L. Uscinski, Henry N. Higgs, Joel M. Henderson, and Martin R. Pollak. 2010. ‘Mutations in the Formin Protein INF2 Cause Focal Segmental Glomerulosclerosis’. Nature Genetics 42 (1): 72–76. https://doi.org/10.1038/ng.505.
Büscher, Anja K., Nora Celebi, Peter F. Hoyer, Hanns-Georg Klein, Stefanie Weber, and Julia Hoefele. 2018. ‘Mutations in INF2 May Be Associated with Renal Histology Other than Focal Segmental Glomerulosclerosis’. Pediatric Nephrology (Berlin, Germany) 33 (3): 433–37. https://doi.org/10.1007/s00467-017-3811-4.
Caridi, G., F. Lugani, M. Dagnino, M. Gigante, A. Iolascon, M. Falco, C. Graziano, et al. 2014. ‘Novel INF2 Mutations in an Italian Cohort of Patients with Focal Segmental Glomerulosclerosis, Renal Failure and Charcot-Marie-Tooth Neuropathy’. Nephrol Dial Transplant 29 Suppl 4 (September):iv80-6. https://doi.org/10.1093/ndt/gfu071.
Challis, Rachel C., Troels Ring, Yaobo Xu, Edwin K. S. Wong, Oliver Flossmann, Ian S. D. Roberts, Saeed Ahmed, et al. 2017. ‘Thrombotic Microangiopathy in Inverted Formin 2-Mediated Renal Disease’. Journal of the American Society of Nephrology: JASN 28 (4): 1084–91. https://doi.org/10.1681/ASN.2015101189.
Connaughton, Dervla M., Claire Kennedy, Shirlee Shril, Nina Mann, Susan L. Murray, Patrick A. Williams, Eoin Conlon, et al. 2019. ‘Monogenic Causes of Chronic Kidney Disease in Adults’. Kidney International 95 (4): 914–28. https://doi.org/10.1016/j.kint.2018.10.031.
Gbadegesin, Rasheed A., Peter J. Lavin, Gentzon Hall, Bartlomiej Bartkowiak, Alison Homstad, Ruiji Jiang, Guanghong Wu, et al. 2012. ‘Inverted Formin 2 Mutations with Variable Expression in Patients with Sporadic and Hereditary Focal and Segmental Glomerulosclerosis’. Kidney Int. 81 (1): 94–99. https://doi.org/10.1038/ki.2011.297.
Gribouval, O., O. Boyer, A. Hummel, J. Dantal, F. Martinez, R. Sberro-Soussan, I. Etienne, et al. 2018. ‘Identification of Genetic Causes for Sporadic Steroid-Resistant Nephrotic Syndrome in Adults’. Kidney Int 94 (5): 1013–22. https://doi.org/10.1016/j.kint.2018.07.024.
Hara, M., F. Ichida, A. Higuchi, T. Tanizawa, and T. Okada. 1984. ‘Nephropathy Associated with Charcot-Marie-Tooth Disease’. The International Journal of Pediatric Nephrology 5 (2): 99–102.
Kitzler, Thomas M., Nadezda Kachurina, Martin M. Bitzan, Elena Torban, and Paul R. Goodyer. 2018. ‘Use of Genomic and Functional Analysis to Characterize Patients with Steroid-Resistant Nephrotic Syndrome’. Pediatric Nephrology (Berlin, Germany) 33 (10): 1741–50. https://doi.org/10.1007/s00467-018-3995-2.
Larsen, Christopher P., Tim Durfee, Jon D. Wilson, and Marjorie L. Beggs. 2016. ‘A Custom Targeted Next-Generation Sequencing Gene Panel for the Diagnosis of Genetic Nephropathies’. Am. J. Kidney Dis. 67 (6): 992–93. https://doi.org/10.1053/j.ajkd.2015.11.023.
Laššuthová, Petra, Dana Šafka Brožková, Marcela Krůtová, Jana Neupauerová, Jana Haberlová, Radim Mazanec, Pavel Dřímal, and Pavel Seeman. 2016. ‘Improving Diagnosis of Inherited Peripheral Neuropathies through Gene Panel Analysis’. Orphanet Journal of Rare Diseases 11 (1). https://doi.org/10.1186/s13023-016-0500-5.
Laurin, Louis-Philippe, Mei Lu, Amy K. Mottl, Elizabeth R. Blyth, Caroline J. Poulton, and Karen E. Weck. 2014. ‘Podocyte-Associated Gene Mutation Screening in a Heterogeneous Cohort of Patients with Sporadic Focal Segmental Glomerulosclerosis’. Nephrology, Dialysis, Transplantation: Official Publication of the European Dialysis and Transplant Association - European Renal Association 29 (11): 206…
Lemieux, G., and J. A. Neemeh. 1967. ‘Charcot-Marie-Tooth Disease and Nephritis’. Canadian Medical Association Journal 97 (20): 1193–98.
Mademan, Inès, Tine Deconinck, Argirios Dinopoulos, Thomas Voit, Ulrike Schara, Koenraad Devriendt, Björn Meijers, Evelyne Lerut, Peter De Jonghe, and Jonathan Baets. 2013. ‘De Novo INF2 Mutations Expand the Genetic Spectrum of Hereditary Neuropathy with Glomerulopathy’. Neurology 81 (22): 1953–58. https://doi.org/10.1212/01.wnl.0000436615.58705.c9.
Miao, Jing, Filippo Pinto E Vairo, Marie C. Hogan, Stephen B. Erickson, Mireille El Ters, Andrew J. Bentall, Aleksandra Kukla, et al. 2021. ‘Identification of Genetic Causes of Focal Segmental Glomerulosclerosis Increases With Proper Patient Selection’. Mayo Clinic Proceedings, June, S0025-6196(21)00227-5. https://doi.org/10.1016/j.mayocp.2021.01.037.
Münch, Johannes, Maik Grohmann, Tom H. Lindner, Carsten Bergmann, and Jan Halbritter. 2016. ‘Diagnosing FSGS without Kidney Biopsy - a Novel INF2-Mutation in a Family with ESRD of Unknown Origin’. BMC Medical Genetics 17 (1): 73. https://doi.org/10.1186/s12881-016-0336-9.
Nagano, China, Tomohiko Yamamura, Tomoko Horinouchi, Yuya Aoto, Shinya Ishiko, Nana Sakakibara, Yuko Shima, et al. 2020. ‘Comprehensive Genetic Diagnosis of Japanese Patients with Severe Proteinuria’. Scientific Reports 10 (1): 270. https://doi.org/10.1038/s41598-019-57149-5.
Park, Eujin, Chung Lee, Nayoung K. D. Kim, Yo Han Ahn, Young Seo Park, Joo Hoon Lee, Seong Heon Kim, et al. 2020. ‘Genetic Study in Korean Pediatric Patients with Steroid-Resistant Nephrotic Syndrome or Focal Segmental Glomerulosclerosis’. Journal of Clinical Medicine 9 (6). https://doi.org/10.3390/jcm9062013.
Park, H. J., H. J. Kim, Y. B. Hong, S. H. Nam, K. W. Chung, and B. O. Choi. 2014. ‘A Novel INF2 Mutation in a Korean Family with Autosomal Dominant Intermediate Charcot-Marie-Tooth Disease and Focal Segmental Glomerulosclerosis’. J Peripher Nerv Syst 19 (2): 175–79. https://doi.org/10.1111/jns5.12062.
Rodriguez, Patricia Q., Bernhard Lohkamp, Gianni Celsi, Christoph Johannes Mache, Michaela Auer-Grumbach, Annika Wernerson, Nobuyuki Hamajima, Karl Tryggvason, and Jaakko Patrakka. 2013. ‘Novel INF2 Mutation p. L77P in a Family with Glomerulopathy and Charcot-Marie-Tooth Neuropathy’. Pediatric Nephrology (Berlin, Germany) 28 (2): 339–43. https://doi.org/10.1007/s00467-012-2299-1.
Roos, A., J. Weis, R. Korinthenberg, H. Fehrenbach, M. Hausler, S. Zuchner, C. Mache, H. Hubmann, M. Auer-Grumbach, and J. Senderek. 2015. ‘Inverted Formin 2-Related Charcot-Marie-Tooth Disease: Extension of the Mutational Spectrum and Pathological Findings in Schwann Cells and Axons’. J Peripher Nerv Syst 20 (1): 52–59. https://doi.org/10.1111/jns.12106.
Sanchez-Ares, M., M. Garcia-Vidal, E. E. Antucho, P. Julio, V. M. Eduardo, X. M. Lens, and M. A. Garcia-Gonzalez. 2013. ‘A Novel Mutation, Outside of the Candidate Region for Diagnosis, in the Inverted Formin 2 Gene Can Cause Focal Segmental Glomerulosclerosis’. Kidney Int 83 (1): 153–59. https://doi.org/10.1038/ki.2012.325.
Santin, S., G. Bullich, B. Tazon-Vega, R. Garcia-Maset, I. Gimenez, I. Silva, P. Ruiz, J. Ballarin, R. Torra, and E. Ars. 2011. ‘Clinical Utility of Genetic Testing in Children and Adults with Steroid-Resistant Nephrotic Syndrome’. Clin J Am Soc Nephrol 6 (5): 1139–48. https://doi.org/10.2215/CJN.05260610.
Sen, Ethan S., Philip Dean, Laura Yarram-Smith, Agnieszka Bierzynska, Geoff Woodward, Chris Buxton, Gemma Dennis, Gavin I. Welsh, Maggie Williams, and Moin A. Saleem. 2017. ‘Clinical Genetic Testing Using a Custom-Designed Steroid-Resistant Nephrotic Syndrome Gene Panel: Analysis and Recommendations’. Journal of Medical Genetics 54 (12): 795–804. https://doi.org/10.1136/jmedgenet-2017-104811.
Shah, Vandit, Jaikee Kumar Singh, Sandeep Kumar Srivastava, Abhijit Konnur, Sishir Gang, and Sachchida Nand Pandey. 2024. ‘INF2 and ROBO2 Gene Mutation in an Indian Family with End Stage Renal Failure and Follow-up of Renal Transplantation’. Nephrology (Carlton, Vic.) 29 (1): 48–54. https://doi.org/10.1111/nep.14244.
Singh, Akanksha, Ankur Singh, Om Prakash Mishra, Rajniti Prasad, Gopeshwar Narayan, Vineeta V. Batra, Mansoureh Tabatabaeifar, and Franz Schaefer. 2021. ‘Molecular Study of Childhood Steroid-Resistant Nephrotic Syndrome: A Hospital-Based Study’. Journal of Pediatric Genetics, February. https://doi.org/10.1055/s-0040-1722286.
Tato, Ana María, Noa Carrera, Maria García-Murias, Amir Shabaka, Ana Ávila, María Teresa Mora Mora, Cristina Rabasco, et al. 2023. ‘Genetic Testing in Focal Segmental Glomerulosclerosis: In Whom and When?’ Clinical Kidney Journal 16 (11): 2011–22. https://doi.org/10.1093/ckj/sfad193.
Toyota, K., D. Ogino, M. Hayashi, M. Taki, K. Saito, A. Abe, T. Hashimoto, K. Umetsu, H. Tsukaguchi, and K. Hayasaka. 2013. ‘INF2 Mutations in Charcot-Marie-Tooth Disease Complicated with Focal Segmental Glomerulosclerosis’. J Peripher Nerv Syst 18 (1): 97–98. https://doi.org/10.1111/jns5.12014.
Tsukaguchi, Hiroyasu. 2019. ‘Hereditary Proteinuric Glomerular Disorders’. In Human Pathobiochemistry: From Clinical Studies to Molecular Mechanisms, edited by Toshitaka Oohashi, Hirokazu Tsukahara, Francesco Ramirez, Chad L. Barber, and Fumio Otsuka, 223–39. Singapore: Springer. https://doi.org/10.1007/978-981-13-2977-7_21.
Ueda, Hiroko, Quynh Thuy Huong Tran, Linh Nguyen Truc Tran, Koichiro Higasa, Yoshiki Ikeda, Naoyuki Kondo, Masaki Hashiyada, et al. 2023. ‘Characterization of Cytoskeletal and Structural Effects of INF2 Variants Causing Glomerulopathy and Neuropathy’. Scientific Reports 13 (1): 12003. https://doi.org/10.1038/s41598-023-38588-7.
Varner, Jennifer D., Megan Chryst-Stangl, Christopher Imokhuede Esezobor, Adaobi Solarin, Guanghong Wu, Brandon Lane, Gentzon Hall, et al. 2018. ‘Genetic Testing for Steroid-Resistant-Nephrotic Syndrome in an Outbred Population’. Frontiers in Pediatrics 6:307. https://doi.org/10.3389/fped.2018.00307.
Wang, Minxian, Justin Chun, Giulio Genovese, Andrea U. Knob, Ava Benjamin, Maris S. Wilkins, David J. Friedman, et al. 2019. ‘Contributions of Rare Gene Variants to Familial and Sporadic FSGS’. Journal of the American Society of Nephrology: JASN 30 (9): 1625–40. https://doi.org/10.1681/ASN.2019020152.
Warejko, Jillian K., Weizhen Tan, Ankana Daga, David Schapiro, Jennifer A. Lawson, Shirlee Shril, Svjetlana Lovric, et al. 2018. ‘Whole Exome Sequencing of Patients with Steroid-Resistant Nephrotic Syndrome’. Clinical Journal of the American Society of Nephrology: CJASN 13 (1): 53–62. https://doi.org/10.2215/CJN.04120417.
Weber, S., A. K. Buscher, H. Hagmann, M. C. Liebau, C. Heberle, M. Ludwig, S. Rath, et al. 2016. ‘Dealing with the Incidental Finding of Secondary Variants by the Example of SRNS Patients Undergoing Targeted Next-Generation Sequencing’. Pediatr Nephrol 31 (1): 73–81. https://doi.org/10.1007/s00467-015-3167-6.
Wopperer, Florian J., Karl X. Knaup, Kira J. Stanzick, Karen Schneider, Tilman Jobst-Schwan, Arif B. Ekici, Steffen Uebe, et al. 2022. ‘Diverse Molecular Causes of Unsolved Autosomal Dominant Tubulointerstitial Kidney Diseases’. Kidney International 102 (2): 405–20. https://doi.org/10.1016/j.kint.2022.04.031.
Xie, Jingyuan, Xu Hao, Evren U. Azeloglu, Hong Ren, Zhaohui Wang, Jun Ma, Jian Liu, et al. 2015. ‘Novel Mutations in the Inverted Formin 2 Gene of Chinese Families Contribute to Focal Segmental Glomerulosclerosis’. Kidney International 88 (3): 593–604. https://doi.org/10.1038/ki.2015.106.
Yao, Tony, Khalil Udwan, Rohan John, Akanchaya Rana, Amirreza Haghighi, Lizhen Xu, Saidah Hack, et al. 2019. ‘Integration of Genetic Testing and Pathology for the Diagnosis of Adults with FSGS’. Clin. J. Am. Soc. Nephrol. 14 (2): 213. https://doi.org/10.2215/cjn.08750718.

## Sheet: Table-S2
Pathogenic mutations:
		aa2
		A	C	D	E	F	G	H	I	K	L	M	N	P	Q	R	S	T	V	W	Y	Sum	%
aa1	A		0	1	0	0	0	0	0	0	0	0	0	1	0	0	0	1	0	0	0	3	3.75
	C	0		0	0	1	0	0	0	0	0	0	0	0	0	3	0	0	0	1	1	6	7.5
	D	0	0		0	0	0	0	0	0	0	0	2	0	0	0	0	0	0	0	0	2	2.5
	E	0	0	0		0	0	0	0	3	0	0	0	0	1	0	0	0	0	0	0	4	5
	F	0	0	0	0		0	0	0	0	1	0	0	0	0	0	2	0	1	0	0	4	5
	G	0	0	3	0	0		0	0	0	0	0	0	0	0	1	1	0	1	0	0	6	7.5
	H	0	0	1	0	0	0		0	0	0	0	0	1	0	0	0	0	0	0	0	2	2.5
	I	0	0	0	0	0	0	0		0	0	0	2	0	0	0	0	0	0	0	0	2	2.5
	K	0	0	0	0	0	0	0	0		0	0	0	0	0	0	0	0	0	0	0	0	0
	L	0	0	0	0	1	0	0	1	0		0	0	15	0	7	0	0	0	0	0	24	30
	M	0	0	0	0	0	0	0	0	0	0		0	0	0	0	0	0	0	0	0	0	0
	N	0	0	1	0	0	0	0	0	1	0	0		0	0	0	1	0	0	0	0	3	3.75
	P	0	0	0	0	0	0	0	0	0	1	0	0		0	0	0	1	0	0	0	2	2.5
	Q	0	0	0	0	0	0	0	0	0	0	0	0	1		0	0	0	0	0	0	1	1.25
	R	0	2	0	0	0	0	2	0	0	0	0	0	1	1		0	0	0	1	0	7	8.75
	S	1	0	0	0	0	0	0	0	0	0	0	0	2	0	0		0	0	1	0	4	5
	T	0	0	0	0	0	0	0	0	0	0	0	1	0	0	0	1		0	0	0	2	2.5
	V	1	0	2	0	0	2	0	1	0	0	0	0	0	0	0	0	0		0	0	6	7.5
	W	0	0	0	0	0	0	0	0	0	0	0	0	0	0	0	0	0	0		0	0	0
	Y	0	0	1	0	0	0	1	0	0	0	0	0	0	0	0	0	0	0	0		2	2.5
																					Total	80

## Sheet: Table-S3
Protein variant	a.a.1	Position	a.a.2	AlphaMissense score	AlphaMissense
p.Val282Leu	V	282	L	0.6504	Likely pathogenic
p.Val282Met	V	282	M	0.6684	Likely pathogenic
p.Val282Ala	V	282	A	0.6334	Likely pathogenic
p.Val282Glu	V	282	E	0.9235	Likely pathogenic
p.Val282Gly	V	282	G	0.686	Likely pathogenic
p.Ser283Arg	S	283	R	0.8708	Likely pathogenic
p.Ser283Cys	S	283	C	0.1394	Likely benign
p.Ser283Gly	S	283	G	0.161	Likely benign
p.Ser283Asn	S	283	N	0.538	Ambiguous
p.Ser283Ile	S	283	I	0.5464	Ambiguous
p.Ser283Thr	S	283	T	0.2207	Likely benign
p.Cys284Arg	C	284	R	0.1678	Likely benign
p.Cys284Gly	C	284	G	0.0695	Likely benign
p.Cys284Ser	C	284	S	0.1045	Likely benign
p.Cys284Phe	C	284	F	0.146	Likely benign
p.Cys284Tyr	C	284	Y	0.1917	Likely benign
p.Cys284Trp	C	284	W	0.3209	Likely benign
p.Ser285Ala	S	285	A	0.1379	Likely benign
p.Ser285Pro	S	285	P	0.8499	Likely pathogenic
p.Ser285Thr	S	285	T	0.1145	Likely benign
p.Ser285Cys	S	285	C	0.1088	Likely benign
p.Ser285Phe	S	285	F	0.2054	Likely benign
p.Ser285Tyr	S	285	Y	0.2168	Likely benign
p.Pro286Ala	P	286	A	0.1595	Likely benign
p.Pro286Ser	P	286	S	0.2599	Likely benign
p.Pro286Thr	P	286	T	0.2341	Likely benign
p.Pro286Arg	P	286	R	0.3691	Ambiguous
p.Pro286Gln	P	286	Q	0.3731	Ambiguous
p.Pro286Leu	P	286	L	0.3301	Likely benign
p.Val287Leu	V	287	L	0.1916	Likely benign
p.Val287Met	V	287	M	0.1829	Likely benign
p.Val287Ala	V	287	A	0.0721	Likely benign
p.Val287Glu	V	287	E	0.3946	Ambiguous
p.Val287Gly	V	287	G	0.152	Likely benign
p.Ser288Ala	S	288	A	0.0984	Likely benign
p.Ser288Pro	S	288	P	0.7811	Likely pathogenic
p.Ser288Thr	S	288	T	0.2846	Likely benign
p.Ser288Cys	S	288	C	0.201	Likely benign
p.Ser288Phe	S	288	F	0.7306	Likely pathogenic
p.Ser288Tyr	S	288	Y	0.6533	Likely pathogenic
p.Ala289Pro	A	289	P	0.2391	Likely benign
p.Ala289Ser	A	289	S	0.09	Likely benign
p.Ala289Thr	A	289	T	0.0813	Likely benign
p.Ala289Asp	A	289	D	0.3709	Ambiguous
p.Ala289Gly	A	289	G	0.1188	Likely benign
p.Ala289Val	A	289	V	0.0853	Likely benign
p.Gln290Glu	Q	290	E	0.137	Likely benign
p.Gln290Lys	Q	290	K	0.1864	Likely benign
p.Gln290Arg	Q	290	R	0.1354	Likely benign
p.Gln290Leu	Q	290	L	0.1932	Likely benign
p.Gln290Pro	Q	290	P	0.1073	Likely benign
p.Gln290His	Q	290	H	0.1608	Likely benign
p.Leu291Ile	L	291	I	0.4084	Ambiguous
p.Leu291Phe	L	291	F	0.1921	Likely benign
p.Leu291Val	L	291	V	0.3406	Ambiguous
p.Leu291Arg	L	291	R	0.9631	Likely pathogenic
p.Leu291His	L	291	H	0.956	Likely pathogenic
p.Leu291Pro	L	291	P	0.9924	Likely pathogenic
p.Leu292Met	L	292	M	0.447	Ambiguous
p.Leu292Val	L	292	V	0.3502	Ambiguous
p.Leu292Arg	L	292	R	0.5767	Likely pathogenic
p.Leu292Gln	L	292	Q	0.5946	Likely pathogenic
p.Leu292Pro	L	292	P	0.9725	Likely pathogenic
p.Ser293Ala	S	293	A	0.0857	Likely benign
p.Ser293Pro	S	293	P	0.779	Likely pathogenic
p.Ser293Thr	S	293	T	0.154	Likely benign
p.Ser293Leu	S	293	L	0.1593	Likely benign
p.Ser293Trp	S	293	W	0.5082	Ambiguous
p.Val294Leu	V	294	L	0.147	Likely benign
p.Val294Met	V	294	M	0.1213	Likely benign
p.Val294Ala	V	294	A	0.4438	Ambiguous
p.Val294Glu	V	294	E	0.9265	Likely pathogenic
p.Val294Gly	V	294	G	0.6559	Likely pathogenic
p.Leu295Met	L	295	M	0.2785	Likely benign
p.Leu295Val	L	295	V	0.5313	Ambiguous
p.Leu295Arg	L	295	R	0.9741	Likely pathogenic
p.Leu295Gln	L	295	Q	0.9169	Likely pathogenic
p.Leu295Pro	L	295	P	0.9958	Likely pathogenic
p.Gln296Glu	Q	296	E	0.2021	Likely benign
p.Gln296Lys	Q	296	K	0.3263	Likely benign
p.Gln296Arg	Q	296	R	0.2523	Likely benign
p.Gln296Leu	Q	296	L	0.4679	Ambiguous
p.Gln296Pro	Q	296	P	0.9396	Likely pathogenic
p.Gln296His	Q	296	H	0.6747	Likely pathogenic
p.Gly297Arg	G	297	R	0.9097	Likely pathogenic
p.Gly297Cys	G	297	C	0.3315	Likely benign
p.Gly297Ser	G	297	S	0.1724	Likely benign
p.Gly297Ala	G	297	A	0.1973	Likely benign
p.Gly297Asp	G	297	D	0.7996	Likely pathogenic
p.Gly297Val	G	297	V	0.5316	Ambiguous
p.Leu298Ile	L	298	I	0.2913	Likely benign
p.Leu298Phe	L	298	F	0.3642	Ambiguous
p.Leu298Val	L	298	V	0.2962	Likely benign
p.Leu298Arg	L	298	R	0.981	Likely pathogenic
p.Leu298His	L	298	H	0.9778	Likely pathogenic
p.Leu298Pro	L	298	P	0.9926	Likely pathogenic
p.Leu299Met	L	299	M	0.228	Likely benign
p.Leu299Val	L	299	V	0.1868	Likely benign
p.Leu299Arg	L	299	R	0.451	Ambiguous
p.Leu299Gln	L	299	Q	0.2928	Likely benign
p.Leu299Pro	L	299	P	0.9057	Likely pathogenic
p.His300Asn	H	300	N	0.1412	Likely benign
p.His300Asp	H	300	D	0.3135	Likely benign
p.His300Tyr	H	300	Y	0.0614	Likely benign
p.His300Arg	H	300	R	0.1269	Likely benign
p.His300Leu	H	300	L	0.0821	Likely benign
p.His300Pro	H	300	P	0.293	Likely benign
p.His300Gln	H	300	Q	0.155	Likely benign
p.Leu301Met	L	301	M	0.179	Likely benign
p.Leu301Val	L	301	V	0.1233	Likely benign
p.Leu301Arg	L	301	R	0.7917	Likely pathogenic
p.Leu301Gln	L	301	Q	0.6897	Likely pathogenic
p.Leu301Pro	L	301	P	0.9264	Likely pathogenic
p.Glu302Gln	E	302	Q	0.1593	Likely benign
p.Glu302Lys	E	302	K	0.3638	Ambiguous
p.Glu302Ala	E	302	A	0.29	Likely benign
p.Glu302Gly	E	302	G	0.3016	Likely benign
p.Glu302Val	E	302	V	0.5232	Ambiguous
p.Glu302Asp	E	302	D	0.1466	Likely benign
p.Pro303Ala	P	303	A	0.1758	Likely benign
p.Pro303Ser	P	303	S	0.2884	Likely benign
p.Pro303Thr	P	303	T	0.2076	Likely benign
p.Pro303Arg	P	303	R	0.4896	Ambiguous
p.Pro303His	P	303	H	0.4792	Ambiguous
p.Pro303Leu	P	303	L	0.2911	Likely benign
p.Thr304Ala	T	304	A	0.059	Likely benign
p.Thr304Pro	T	304	P	0.0811	Likely benign
p.Thr304Ser	T	304	S	0.0588	Likely benign
p.Thr304Asn	T	304	N	0.0777	Likely benign
p.Thr304Ile	T	304	I	0.1744	Likely benign
p.Leu305Ile	L	305	I	0.0941	Likely benign
p.Leu305Phe	L	305	F	0.0805	Likely benign
p.Leu305Val	L	305	V	0.066	Likely benign
p.Leu305Arg	L	305	R	0.0532	Likely benign
p.Leu305His	L	305	H	0.0666	Likely benign
p.Leu305Pro	L	305	P	0.0937	Likely benign
p.Arg306Cys	R	306	C	0.0881	Likely benign
p.Arg306Gly	R	306	G	0.0873	Likely benign
p.Arg306Ser	R	306	S	0.1472	Likely benign
p.Arg306His	R	306	H	0.0697	Likely benign
p.Arg306Leu	R	306	L	0.1054	Likely benign
p.Arg306Pro	R	306	P	0.0787	Likely benign
p.Ser307Ala	S	307	A	0.088	Likely benign
p.Ser307Pro	S	307	P	0.0868	Likely benign
p.Ser307Thr	S	307	T	0.0922	Likely benign
p.Ser307Cys	S	307	C	0.1036	Likely benign
p.Ser307Phe	S	307	F	0.2173	Likely benign
p.Ser307Tyr	S	307	Y	0.1676	Likely benign
p.Ser308Arg	S	308	R	0.8081	Likely pathogenic
p.Ser308Cys	S	308	C	0.1345	Likely benign
p.Ser308Gly	S	308	G	0.0698	Likely benign
p.Ser308Asn	S	308	N	0.2501	Likely benign
p.Ser308Ile	S	308	I	0.5207	Ambiguous
p.Ser308Thr	S	308	T	0.1693	Likely benign
p.Gln309Glu	Q	309	E	0.096	Likely benign
p.Gln309Lys	Q	309	K	0.1372	Likely benign
p.Gln309Arg	Q	309	R	0.0914	Likely benign
p.Gln309Leu	Q	309	L	0.1056	Likely benign
p.Gln309Pro	Q	309	P	0.0968	Likely benign
p.Gln309His	Q	309	H	0.1566	Likely benign
p.Leu310Met	L	310	M	0.1527	Likely benign
p.Leu310Val	L	310	V	0.0983	Likely benign
p.Leu310Arg	L	310	R	0.1365	Likely benign
p.Leu310Gln	L	310	Q	0.1215	Likely benign
p.Leu310Pro	L	310	P	0.2003	Likely benign
p.Leu311Ile	L	311	I	0.1593	Likely benign
p.Leu311Phe	L	311	F	0.2858	Likely benign
p.Leu311Val	L	311	V	0.1331	Likely benign
p.Leu311Arg	L	311	R	0.5536	Ambiguous
p.Leu311His	L	311	H	0.584	Likely pathogenic
p.Leu311Pro	L	311	P	0.6725	Likely pathogenic
p.Trp312Arg	W	312	R	0.9955	Likely pathogenic
p.Trp312Gly	W	312	G	0.8947	Likely pathogenic
p.Trp312Leu	W	312	L	0.8412	Likely pathogenic
p.Trp312Ser	W	312	S	0.9732	Likely pathogenic
p.Trp312Cys	W	312	C	0.9837	Likely pathogenic
p.Glu313Gln	E	313	Q	0.1824	Likely benign
p.Glu313Lys	E	313	K	0.2786	Likely benign
p.Glu313Ala	E	313	A	0.209	Likely benign
p.Glu313Gly	E	313	G	0.2087	Likely benign
p.Glu313Val	E	313	V	0.3435	Ambiguous
p.Glu313Asp	E	313	D	0.2209	Likely benign
p.Ala314Pro	A	314	P	0.9765	Likely pathogenic
p.Ala314Ser	A	314	S	0.1612	Likely benign
p.Ala314Thr	A	314	T	0.2326	Likely benign
p.Ala314Asp	A	314	D	0.9448	Likely pathogenic
p.Ala314Gly	A	314	G	0.1782	Likely benign
p.Ala314Val	A	314	V	0.3337	Likely benign
p.Leu315Met	L	315	M	0.1583	Likely benign
p.Leu315Val	L	315	V	0.1149	Likely benign
p.Leu315Arg	L	315	R	0.9653	Likely pathogenic
p.Leu315Gln	L	315	Q	0.8967	Likely pathogenic
p.Leu315Pro	L	315	P	0.9881	Likely pathogenic
p.Glu316Gln	E	316	Q	0.3478	Ambiguous
p.Glu316Lys	E	316	K	0.7483	Likely pathogenic
p.Glu316Ala	E	316	A	0.3777	Ambiguous
p.Glu316Gly	E	316	G	0.2924	Likely benign
p.Glu316Val	E	316	V	0.7211	Likely pathogenic
p.Glu316Asp	E	316	D	0.3081	Likely benign
p.Ser317Arg	S	317	R	0.4667	Ambiguous
p.Ser317Cys	S	317	C	0.0835	Likely benign
p.Ser317Gly	S	317	G	0.0766	Likely benign
p.Ser317Asn	S	317	N	0.0777	Likely benign
p.Ser317Ile	S	317	I	0.1321	Likely benign
p.Ser317Thr	S	317	T	0.0922	Likely benign
p.Leu318Ile	L	318	I	0.1211	Likely benign
p.Leu318Phe	L	318	F	0.3341	Likely benign
p.Leu318Val	L	318	V	0.0866	Likely benign
p.Leu318Arg	L	318	R	0.838	Likely pathogenic
p.Leu318His	L	318	H	0.8232	Likely pathogenic
p.Leu318Pro	L	318	P	0.9716	Likely pathogenic
p.Val319Leu	V	319	L	0.5177	Ambiguous
p.Val319Met	V	319	M	0.5827	Likely pathogenic
p.Val319Ala	V	319	A	0.3894	Ambiguous
p.Val319Glu	V	319	E	0.9407	Likely pathogenic
p.Val319Gly	V	319	G	0.5067	Ambiguous
p.Asn320Asp	N	320	D	0.2517	Likely benign
p.Asn320His	N	320	H	0.1351	Likely benign
p.Asn320Tyr	N	320	Y	0.2567	Likely benign
p.Asn320Ile	N	320	I	0.4765	Ambiguous
p.Asn320Ser	N	320	S	0.0884	Likely benign
p.Asn320Thr	N	320	T	0.227	Likely benign
p.Asn320Lys	N	320	K	0.6244	Likely pathogenic
p.Arg321Gly	R	321	G	0.6983	Likely pathogenic
p.Arg321Trp	R	321	W	0.5947	Likely pathogenic
p.Arg321Gln	R	321	Q	0.2419	Likely benign
p.Arg321Leu	R	321	L	0.7543	Likely pathogenic
p.Arg321Pro	R	321	P	0.9845	Likely pathogenic
p.Ala322Pro	A	322	P	0.9927	Likely pathogenic
p.Ala322Ser	A	322	S	0.2726	Likely benign
p.Ala322Thr	A	322	T	0.3642	Ambiguous
p.Ala322Asp	A	322	D	0.9874	Likely pathogenic
p.Ala322Gly	A	322	G	0.2821	Likely benign
p.Ala322Val	A	322	V	0.4151	Ambiguous
p.Val323Leu	V	323	L	0.2004	Likely benign
p.Val323Met	V	323	M	0.2054	Likely benign
p.Val323Ala	V	323	A	0.3248	Likely benign
p.Val323Glu	V	323	E	0.6892	Likely pathogenic
p.Val323Gly	V	323	G	0.3952	Ambiguous
p.Leu324Ile	L	324	I	0.1868	Likely benign
p.Leu324Phe	L	324	F	0.2774	Likely benign
p.Leu324Val	L	324	V	0.167	Likely benign
p.Leu324Arg	L	324	R	0.4334	Ambiguous
p.Leu324His	L	324	H	0.5211	Ambiguous
p.Leu324Pro	L	324	P	0.821	Likely pathogenic
p.Leu325Met	L	325	M	0.2147	Likely benign
p.Leu325Val	L	325	V	0.1517	Likely benign
p.Leu325Arg	L	325	R	0.5184	Ambiguous
p.Leu325Gln	L	325	Q	0.4341	Ambiguous
p.Leu325Pro	L	325	P	0.8456	Likely pathogenic
p.Ala326Pro	A	326	P	0.7644	Likely pathogenic
p.Ala326Ser	A	326	S	0.0924	Likely benign
p.Ala326Thr	A	326	T	0.1708	Likely benign
p.Ala326Asp	A	326	D	0.4485	Ambiguous
p.Ala326Gly	A	326	G	0.1529	Likely benign
p.Ala326Val	A	326	V	0.2597	Likely benign
p.Ser327Arg	S	327	R	0.2587	Likely benign
p.Ser327Cys	S	327	C	0.1045	Likely benign
p.Ser327Gly	S	327	G	0.0593	Likely benign
p.Ser327Asn	S	327	N	0.0953	Likely benign
p.Ser327Ile	S	327	I	0.2025	Likely benign
p.Ser327Thr	S	327	T	0.0806	Likely benign
p.Asp328Asn	D	328	N	0.1265	Likely benign
p.Asp328His	D	328	H	0.2834	Likely benign
p.Asp328Tyr	D	328	Y	0.3431	Ambiguous
p.Asp328Ala	D	328	A	0.2315	Likely benign
p.Asp328Gly	D	328	G	0.1584	Likely benign
p.Asp328Val	D	328	V	0.3384	Likely benign
p.Asp328Glu	D	328	E	0.2179	Likely benign
p.Ala329Pro	A	329	P	0.1276	Likely benign
p.Ala329Ser	A	329	S	0.0825	Likely benign
p.Ala329Thr	A	329	T	0.0693	Likely benign
p.Ala329Asp	A	329	D	0.1839	Likely benign
p.Ala329Gly	A	329	G	0.0939	Likely benign
p.Ala329Val	A	329	V	0.0804	Likely benign
p.Gln330Glu	Q	330	E	0.0677	Likely benign
p.Gln330Lys	Q	330	K	0.0903	Likely benign
p.Gln330Arg	Q	330	R	0.0774	Likely benign
p.Gln330Leu	Q	330	L	0.1791	Likely benign
p.Gln330Pro	Q	330	P	0.0908	Likely benign
p.Gln330His	Q	330	H	0.2137	Likely benign
p.Glu331Gln	E	331	Q	0.1067	Likely benign
p.Glu331Lys	E	331	K	0.132	Likely benign
p.Glu331Ala	E	331	A	0.0758	Likely benign
p.Glu331Gly	E	331	G	0.0776	Likely benign
p.Glu331Val	E	331	V	0.1351	Likely benign
p.Glu331Asp	E	331	D	0.0801	Likely benign
p.Cys332Arg	C	332	R	0.203	Likely benign
p.Cys332Gly	C	332	G	0.0777	Likely benign
p.Cys332Ser	C	332	S	0.1416	Likely benign
p.Cys332Phe	C	332	F	0.1484	Likely benign
p.Cys332Tyr	C	332	Y	0.1313	Likely benign
p.Cys332Trp	C	332	W	0.2396	Likely benign
p.Thr333Ala	T	333	A	0.1096	Likely benign
p.Thr333Pro	T	333	P	0.0995	Likely benign
p.Thr333Ser	T	333	S	0.0861	Likely benign
p.Thr333Asn	T	333	N	0.1638	Likely benign
p.Thr333Ile	T	333	I	0.4507	Ambiguous
p.Leu334Met	L	334	M	0.1209	Likely benign
p.Leu334Val	L	334	V	0.0738	Likely benign
p.Leu334Arg	L	334	R	0.1703	Likely benign
p.Leu334Gln	L	334	Q	0.1523	Likely benign
p.Leu334Pro	L	334	P	0.1496	Likely benign
p.Glu335Gln	E	335	Q	0.1865	Likely benign
p.Glu335Lys	E	335	K	0.2696	Likely benign
p.Glu335Ala	E	335	A	0.2538	Likely benign
p.Glu335Gly	E	335	G	0.2238	Likely benign
p.Glu335Val	E	335	V	0.4837	Ambiguous
p.Glu335Asp	E	335	D	0.2814	Likely benign
p.Glu336Gln	E	336	Q	0.1681	Likely benign
p.Glu336Lys	E	336	K	0.2186	Likely benign
p.Glu336Ala	E	336	A	0.131	Likely benign
p.Glu336Gly	E	336	G	0.1734	Likely benign
p.Glu336Val	E	336	V	0.2398	Likely benign
p.Glu336Asp	E	336	D	0.1389	Likely benign
p.Val337Leu	V	337	L	0.2199	Likely benign
p.Val337Met	V	337	M	0.0924	Likely benign
p.Val337Ala	V	337	A	0.1916	Likely benign
p.Val337Glu	V	337	E	0.4464	Ambiguous
p.Val337Gly	V	337	G	0.29	Likely benign
p.Val338Ile	V	338	I	0.0964	Likely benign
p.Val338Leu	V	338	L	0.1355	Likely benign
p.Val338Phe	V	338	F	0.2148	Likely benign
p.Val338Ala	V	338	A	0.1671	Likely benign
p.Val338Asp	V	338	D	0.7279	Likely pathogenic
p.Val338Gly	V	338	G	0.2605	Likely benign
p.Glu339Gln	E	339	Q	0.1028	Likely benign
p.Glu339Lys	E	339	K	0.1598	Likely benign
p.Glu339Ala	E	339	A	0.1351	Likely benign
p.Glu339Gly	E	339	G	0.1034	Likely benign
p.Glu339Val	E	339	V	0.2776	Likely benign
p.Glu339Asp	E	339	D	0.1537	Likely benign
p.Arg340Gly	R	340	G	0.3675	Ambiguous
p.Arg340Trp	R	340	W	0.2846	Likely benign
p.Arg340Gln	R	340	Q	0.1529	Likely benign
p.Arg340Leu	R	340	L	0.3609	Ambiguous
p.Arg340Pro	R	340	P	0.9035	Likely pathogenic
p.Leu341Ile	L	341	I	0.2477	Likely benign
p.Leu341Phe	L	341	F	0.5185	Ambiguous
p.Leu341Val	L	341	V	0.2628	Likely benign
p.Leu341Arg	L	341	R	0.889	Likely pathogenic
p.Leu341His	L	341	H	0.9202	Likely pathogenic
p.Leu341Pro	L	341	P	0.9564	Likely pathogenic
p.Leu342Met	L	342	M	0.1841	Likely benign
p.Leu342Val	L	342	V	0.107	Likely benign
p.Leu342Arg	L	342	R	0.2362	Likely benign
p.Leu342Gln	L	342	Q	0.2281	Likely benign
p.Leu342Pro	L	342	P	0.6321	Likely pathogenic
p.Ser343Ala	S	343	A	0.0557	Likely benign
p.Ser343Pro	S	343	P	0.1291	Likely benign
p.Ser343Thr	S	343	T	0.0837	Likely benign
p.Ser343Cys	S	343	C	0.0822	Likely benign
p.Ser343Phe	S	343	F	0.1438	Likely benign
p.Ser343Tyr	S	343	Y	0.1253	Likely benign
p.Val344Ile	V	344	I	0.077	Likely benign
p.Val344Leu	V	344	L	0.0912	Likely benign
p.Val344Phe	V	344	F	0.095	Likely benign
p.Val344Ala	V	344	A	0.0917	Likely benign
p.Val344Asp	V	344	D	0.1581	Likely benign
p.Val344Gly	V	344	G	0.0737	Likely benign
p.Lys345Gln	K	345	Q	0.1823	Likely benign
p.Lys345Glu	K	345	E	0.243	Likely benign
p.Lys345Arg	K	345	R	0.0885	Likely benign
p.Lys345Met	K	345	M	0.4902	Ambiguous
p.Lys345Thr	K	345	T	0.2718	Likely benign
p.Lys345Asn	K	345	N	0.6196	Likely pathogenic
p.Gly346Arg	G	346	R	0.168	Likely benign
p.Gly346Trp	G	346	W	0.2261	Likely benign
p.Gly346Ala	G	346	A	0.0969	Likely benign
p.Gly346Glu	G	346	E	0.1158	Likely benign
p.Gly346Val	G	346	V	0.0931	Likely benign
p.Arg347Gly	R	347	G	0.1096	Likely benign
p.Arg347Gln	R	347	Q	0.0786	Likely benign
p.Arg347Leu	R	347	L	0.1224	Likely benign
p.Arg347Pro	R	347	P	0.1719	Likely benign
p.Pro348Ala	P	348	A	0.0776	Likely benign
p.Pro348Ser	P	348	S	0.097	Likely benign
p.Pro348Thr	P	348	T	0.0883	Likely benign
p.Pro348Arg	P	348	R	0.0981	Likely benign
p.Pro348His	P	348	H	0.1161	Likely benign
p.Pro348Leu	P	348	L	0.093	Likely benign
p.Arg349Gly	R	349	G	0.0935	Likely benign
p.Arg349Ile	R	349	I	0.1593	Likely benign
p.Arg349Lys	R	349	K	0.1038	Likely benign
p.Arg349Thr	R	349	T	0.1348	Likely benign
p.Arg349Ser	R	349	S	0.1721	Likely benign
p.Pro350Ala	P	350	A	0.0648	Likely benign
p.Pro350Ser	P	350	S	0.0874	Likely benign
p.Pro350Thr	P	350	T	0.0755	Likely benign
p.Pro350Arg	P	350	R	0.0839	Likely benign
p.Pro350Gln	P	350	Q	0.092	Likely benign
p.Pro350Leu	P	350	L	0.083	Likely benign
p.Ser351Arg	S	351	R	0.1564	Likely benign
p.Ser351Cys	S	351	C	0.0742	Likely benign
p.Ser351Gly	S	351	G	0.0694	Likely benign
p.Ser351Asn	S	351	N	0.0971	Likely benign
p.Ser351Ile	S	351	I	0.1056	Likely benign
p.Ser351Thr	S	351	T	0.0806	Likely benign
p.Pro352Ala	P	352	A	0.0624	Likely benign
p.Pro352Ser	P	352	S	0.0695	Likely benign
p.Pro352Thr	P	352	T	0.0685	Likely benign
p.Pro352Arg	P	352	R	0.0914	Likely benign
p.Pro352His	P	352	H	0.0871	Likely benign
p.Pro352Leu	P	352	L	0.0796	Likely benign
p.Leu353Met	L	353	M	0.0934	Likely benign
p.Leu353Val	L	353	V	0.0661	Likely benign
p.Leu353Arg	L	353	R	0.0743	Likely benign
p.Leu353Gln	L	353	Q	0.0658	Likely benign
p.Leu353Pro	L	353	P	0.0653	Likely benign
p.Val354Ile	V	354	I	0.0915	Likely benign
p.Val354Leu	V	354	L	0.0902	Likely benign
p.Val354Phe	V	354	F	0.1033	Likely benign
p.Val354Ala	V	354	A	0.0795	Likely benign
p.Val354Asp	V	354	D	0.0585	Likely benign
p.Val354Gly	V	354	G	0.0637	Likely benign
p.Lys355Gln	K	355	Q	0.0956	Likely benign
p.Lys355Glu	K	355	E	0.1019	Likely benign
p.Lys355Arg	K	355	R	0.0751	Likely benign
p.Lys355Met	K	355	M	0.1661	Likely benign
p.Lys355Thr	K	355	T	0.1073	Likely benign
p.Lys355Asn	K	355	N	0.2672	Likely benign
p.Ala356Pro	A	356	P	0.1132	Likely benign
p.Ala356Ser	A	356	S	0.0885	Likely benign
p.Ala356Thr	A	356	T	0.08	Likely benign
p.Ala356Asp	A	356	D	0.1385	Likely benign
p.Ala356Gly	A	356	G	0.0946	Likely benign
p.Ala356Val	A	356	V	0.0895	Likely benign
p.His357Asn	H	357	N	0.0976	Likely benign
p.His357Asp	H	357	D	0.1342	Likely benign
p.His357Tyr	H	357	Y	0.1091	Likely benign
p.His357Arg	H	357	R	0.0832	Likely benign
p.His357Leu	H	357	L	0.1212	Likely benign
p.His357Pro	H	357	P	0.0762	Likely benign
p.His357Gln	H	357	Q	0.1238	Likely benign
p.Lys358Gln	K	358	Q	0.1129	Likely benign
p.Lys358Glu	K	358	E	0.1333	Likely benign
p.Lys358Arg	K	358	R	0.0796	Likely benign
p.Lys358Ile	K	358	I	0.3351	Likely benign
p.Lys358Thr	K	358	T	0.1568	Likely benign
p.Lys358Asn	K	358	N	0.3852	Ambiguous
p.Ser359Arg	S	359	R	0.3192	Likely benign
p.Ser359Cys	S	359	C	0.0993	Likely benign
p.Ser359Gly	S	359	G	0.0621	Likely benign
p.Ser359Asn	S	359	N	0.0944	Likely benign
p.Ser359Ile	S	359	I	0.1366	Likely benign
p.Ser359Thr	S	359	T	0.0789	Likely benign
p.Val360Ile	V	360	I	0.0697	Likely benign
p.Val360Leu	V	360	L	0.1212	Likely benign
p.Val360Phe	V	360	F	0.0977	Likely benign
p.Val360Ala	V	360	A	0.1369	Likely benign
p.Val360Asp	V	360	D	0.2044	Likely benign
p.Val360Gly	V	360	G	0.1423	Likely benign
p.Gln361Glu	Q	361	E	0.0743	Likely benign
p.Gln361Lys	Q	361	K	0.1077	Likely benign
p.Gln361Arg	Q	361	R	0.0968	Likely benign
p.Gln361Leu	Q	361	L	0.1385	Likely benign
p.Gln361Pro	Q	361	P	0.0909	Likely benign
p.Gln361His	Q	361	H	0.2387	Likely benign
p.Ala362Pro	A	362	P	0.1327	Likely benign
p.Ala362Ser	A	362	S	0.0882	Likely benign
p.Ala362Thr	A	362	T	0.0745	Likely benign
p.Ala362Asp	A	362	D	0.1133	Likely benign
p.Ala362Gly	A	362	G	0.0849	Likely benign
p.Ala362Val	A	362	V	0.0934	Likely benign
p.Asn363Asp	N	363	D	0.0546	Likely benign
p.Asn363His	N	363	H	0.075	Likely benign
p.Asn363Tyr	N	363	Y	0.1043	Likely benign
p.Asn363Ile	N	363	I	0.1197	Likely benign
p.Asn363Ser	N	363	S	0.0663	Likely benign
p.Asn363Thr	N	363	T	0.089	Likely benign
p.Asn363Lys	N	363	K	0.1418	Likely benign
p.Leu364Ile	L	364	I	0.0704	Likely benign
p.Leu364Val	L	364	V	0.0637	Likely benign
p.Leu364Arg	L	364	R	0.0664	Likely benign
p.Leu364Gln	L	364	Q	0.0669	Likely benign
p.Leu364Pro	L	364	P	0.0682	Likely benign
p.Asp365Asn	D	365	N	0.0885	Likely benign
p.Asp365His	D	365	H	0.0993	Likely benign
p.Asp365Tyr	D	365	Y	0.1032	Likely benign
p.Asp365Ala	D	365	A	0.083	Likely benign
p.Asp365Gly	D	365	G	0.0566	Likely benign
p.Asp365Val	D	365	V	0.096	Likely benign
p.Asp365Glu	D	365	E	0.0885	Likely benign
p.Gln366Glu	Q	366	E	0.065	Likely benign
p.Gln366Lys	Q	366	K	0.0745	Likely benign
p.Gln366Arg	Q	366	R	0.068	Likely benign
p.Gln366Leu	Q	366	L	0.0864	Likely benign
p.Gln366Pro	Q	366	P	0.0703	Likely benign
p.Gln366His	Q	366	H	0.0898	Likely benign
p.Ser367Arg	S	367	R	0.1409	Likely benign
p.Ser367Cys	S	367	C	0.0693	Likely benign
p.Ser367Gly	S	367	G	0.0668	Likely benign
p.Ser367Asn	S	367	N	0.0662	Likely benign
p.Ser367Ile	S	367	I	0.0908	Likely benign
p.Ser367Thr	S	367	T	0.0764	Likely benign
p.Gln368Glu	Q	368	E	0.0725	Likely benign
p.Gln368Lys	Q	368	K	0.0776	Likely benign
p.Gln368Arg	Q	368	R	0.0626	Likely benign
p.Gln368Leu	Q	368	L	0.0916	Likely benign
p.Gln368Pro	Q	368	P	0.0737	Likely benign
p.Gln368His	Q	368	H	0.0955	Likely benign
p.Arg369Gly	R	369	G	0.0675	Likely benign
p.Arg369Trp	R	369	W	0.1057	Likely benign
p.Arg369Lys	R	369	K	0.0628	Likely benign
p.Arg369Met	R	369	M	0.104	Likely benign
p.Arg369Thr	R	369	T	0.0711	Likely benign
p.Arg369Ser	R	369	S	0.1207	Likely benign
p.Gly370Arg	G	370	R	0.1028	Likely benign
p.Gly370Cys	G	370	C	0.0948	Likely benign
p.Gly370Ser	G	370	S	0.0754	Likely benign
p.Gly370Ala	G	370	A	0.0786	Likely benign
p.Gly370Asp	G	370	D	0.0677	Likely benign
p.Gly370Val	G	370	V	0.0799	Likely benign
p.Ser371Arg	S	371	R	0.1646	Likely benign
p.Ser371Cys	S	371	C	0.0704	Likely benign
p.Ser371Gly	S	371	G	0.0722	Likely benign
p.Ser371Asn	S	371	N	0.0906	Likely benign
p.Ser371Ile	S	371	I	0.0859	Likely benign
p.Ser371Thr	S	371	T	0.0718	Likely benign
p.Ser372Ala	S	372	A	0.0637	Likely benign
p.Ser372Pro	S	372	P	0.0616	Likely benign
p.Ser372Thr	S	372	T	0.0709	Likely benign
p.Ser372Cys	S	372	C	0.0711	Likely benign
p.Ser372Phe	S	372	F	0.0754	Likely benign
p.Ser372Tyr	S	372	Y	0.0846	Likely benign
p.Pro373Ala	P	373	A	0.063	Likely benign
p.Pro373Ser	P	373	S	0.0691	Likely benign
p.Pro373Thr	P	373	T	0.0671	Likely benign
p.Pro373Arg	P	373	R	0.0776	Likely benign
p.Pro373Gln	P	373	Q	0.0798	Likely benign
p.Pro373Leu	P	373	L	0.0702	Likely benign
p.Gln374Glu	Q	374	E	0.0714	Likely benign
p.Gln374Lys	Q	374	K	0.0748	Likely benign
p.Gln374Arg	Q	374	R	0.0689	Likely benign
p.Gln374Leu	Q	374	L	0.0956	Likely benign
p.Gln374Pro	Q	374	P	0.0714	Likely benign
p.Gln374His	Q	374	H	0.1197	Likely benign
p.Asn375Asp	N	375	D	0.0898	Likely benign
p.Asn375His	N	375	H	0.0914	Likely benign
p.Asn375Tyr	N	375	Y	0.1085	Likely benign
p.Asn375Ile	N	375	I	0.12	Likely benign
p.Asn375Ser	N	375	S	0.088	Likely benign
p.Asn375Thr	N	375	T	0.0902	Likely benign
p.Asn375Lys	N	375	K	0.1335	Likely benign
p.Thr376Ala	T	376	A	0.0594	Likely benign
p.Thr376Pro	T	376	P	0.0666	Likely benign
p.Thr376Ser	T	376	S	0.076	Likely benign
p.Thr376Asn	T	376	N	0.0828	Likely benign
p.Thr376Ile	T	376	I	0.0956	Likely benign
p.Thr377Ala	T	377	A	0.0551	Likely benign
p.Thr377Pro	T	377	P	0.0621	Likely benign
p.Thr377Ser	T	377	S	0.0738	Likely benign
p.Thr377Arg	T	377	R	0.0869	Likely benign
p.Thr377Ile	T	377	I	0.0943	Likely benign
p.Thr377Lys	T	377	K	0.1098	Likely benign
p.Thr378Ala	T	378	A	0.0558	Likely benign
p.Thr378Pro	T	378	P	0.0631	Likely benign
p.Thr378Ser	T	378	S	0.0738	Likely benign
p.Thr378Asn	T	378	N	0.0863	Likely benign
p.Thr378Ile	T	378	I	0.0806	Likely benign
p.Pro379Ala	P	379	A	0.0574	Likely benign
p.Pro379Ser	P	379	S	0.0711	Likely benign
p.Pro379Thr	P	379	T	0.0665	Likely benign
p.Pro379Arg	P	379	R	0.0801	Likely benign
p.Pro379His	P	379	H	0.0956	Likely benign
p.Pro379Leu	P	379	L	0.0709	Likely benign
p.Lys380Gln	K	380	Q	0.0758	Likely benign
p.Lys380Glu	K	380	E	0.0818	Likely benign
p.Lys380Arg	K	380	R	0.0714	Likely benign
p.Lys380Met	K	380	M	0.1022	Likely benign
p.Lys380Thr	K	380	T	0.0702	Likely benign
p.Lys380Asn	K	380	N	0.1438	Likely benign
p.Pro381Ala	P	381	A	0.0486	Likely benign
p.Pro381Ser	P	381	S	0.0664	Likely benign
p.Pro381Thr	P	381	T	0.0561	Likely benign
p.Pro381Arg	P	381	R	0.0765	Likely benign
p.Pro381His	P	381	H	0.0851	Likely benign
p.Pro381Leu	P	381	L	0.0671	Likely benign
p.Ser382Arg	S	382	R	0.1106	Likely benign
p.Ser382Cys	S	382	C	0.0706	Likely benign
p.Ser382Gly	S	382	G	0.0551	Likely benign
p.Ser382Asn	S	382	N	0.0759	Likely benign
p.Ser382Ile	S	382	I	0.0805	Likely benign
p.Ser382Thr	S	382	T	0.0649	Likely benign
p.Val383Leu	V	383	L	0.0788	Likely benign
p.Val383Met	V	383	M	0.0776	Likely benign
p.Val383Ala	V	383	A	0.0776	Likely benign
p.Val383Glu	V	383	E	0.0913	Likely benign
p.Val383Gly	V	383	G	0.0834	Likely benign
p.Glu384Gln	E	384	Q	0.0775	Likely benign
p.Glu384Lys	E	384	K	0.077	Likely benign
p.Glu384Ala	E	384	A	0.0713	Likely benign
p.Glu384Gly	E	384	G	0.0666	Likely benign
p.Glu384Val	E	384	V	0.109	Likely benign
p.Glu384Asp	E	384	D	0.0888	Likely benign
p.Gly385Arg	G	385	R	0.1185	Likely benign
p.Gly385Cys	G	385	C	0.108	Likely benign
p.Gly385Ser	G	385	S	0.077	Likely benign
p.Gly385Ala	G	385	A	0.0743	Likely benign
p.Gly385Asp	G	385	D	0.0759	Likely benign
p.Gly385Val	G	385	V	0.0785	Likely benign
p.Gln386Glu	Q	386	E	0.0801	Likely benign
p.Gln386Lys	Q	386	K	0.0844	Likely benign
p.Gln386Arg	Q	386	R	0.0755	Likely benign
p.Gln386Leu	Q	386	L	0.0884	Likely benign
p.Gln386Pro	Q	386	P	0.0704	Likely benign
p.Gln386His	Q	386	H	0.1089	Likely benign
p.Gln387Glu	Q	387	E	0.082	Likely benign
p.Gln387Lys	Q	387	K	0.0785	Likely benign
p.Gln387Arg	Q	387	R	0.0828	Likely benign
p.Gln387Leu	Q	387	L	0.0829	Likely benign
p.Gln387Pro	Q	387	P	0.07	Likely benign
p.Gln387His	Q	387	H	0.1221	Likely benign
p.Pro388Ala	P	388	A	0.0572	Likely benign
p.Pro388Ser	P	388	S	0.0777	Likely benign
p.Pro388Thr	P	388	T	0.0645	Likely benign
p.Pro388Arg	P	388	R	0.0866	Likely benign
p.Pro388Gln	P	388	Q	0.0839	Likely benign
p.Pro388Leu	P	388	L	0.0714	Likely benign
p.Ala389Pro	A	389	P	0.0824	Likely benign
p.Ala389Ser	A	389	S	0.0898	Likely benign
p.Ala389Thr	A	389	T	0.0716	Likely benign
p.Ala389Glu	A	389	E	0.1008	Likely benign
p.Ala389Gly	A	389	G	0.1033	Likely benign
p.Ala389Val	A	389	V	0.0762	Likely benign
p.Ala390Pro	A	390	P	0.083	Likely benign
p.Ala390Ser	A	390	S	0.0917	Likely benign
p.Ala390Thr	A	390	T	0.072	Likely benign
p.Ala390Glu	A	390	E	0.1087	Likely benign
p.Ala390Gly	A	390	G	0.0937	Likely benign
p.Ala390Val	A	390	V	0.0699	Likely benign
p.Ala391Pro	A	391	P	0.085	Likely benign
p.Ala391Ser	A	391	S	0.0898	Likely benign
p.Ala391Thr	A	391	T	0.0738	Likely benign
p.Ala391Asp	A	391	D	0.1252	Likely benign
p.Ala391Gly	A	391	G	0.099	Likely benign
p.Ala391Val	A	391	V	0.0846	Likely benign
p.Ala392Pro	A	392	P	0.0665	Likely benign
p.Ala392Ser	A	392	S	0.0793	Likely benign
p.Ala392Thr	A	392	T	0.0651	Likely benign
p.Ala392Asp	A	392	D	0.11	Likely benign
p.Ala392Gly	A	392	G	0.0882	Likely benign
p.Ala392Val	A	392	V	0.0732	Likely benign
p.Ala393Pro	A	393	P	0.076	Likely benign
p.Ala393Ser	A	393	S	0.0792	Likely benign
p.Ala393Thr	A	393	T	0.0668	Likely benign
p.Ala393Asp	A	393	D	0.1166	Likely benign
p.Ala393Gly	A	393	G	0.0917	Likely benign
p.Ala393Val	A	393	V	0.0775	Likely benign
p.Cys394Arg	C	394	R	0.0777	Likely benign
p.Cys394Gly	C	394	G	0.0549	Likely benign
p.Cys394Ser	C	394	S	0.0671	Likely benign
p.Cys394Phe	C	394	F	0.0754	Likely benign
p.Cys394Tyr	C	394	Y	0.0856	Likely benign
p.Cys394Trp	C	394	W	0.1158	Likely benign
p.Glu395Gln	E	395	Q	0.0587	Likely benign
p.Glu395Lys	E	395	K	0.0651	Likely benign
p.Glu395Ala	E	395	A	0.0783	Likely benign
p.Glu395Gly	E	395	G	0.0702	Likely benign
p.Glu395Val	E	395	V	0.0919	Likely benign
p.Glu395Asp	E	395	D	0.0943	Likely benign
p.Pro396Ala	P	396	A	0.0529	Likely benign
p.Pro396Ser	P	396	S	0.0717	Likely benign
p.Pro396Thr	P	396	T	0.0573	Likely benign
p.Pro396Arg	P	396	R	0.0675	Likely benign
p.Pro396His	P	396	H	0.0699	Likely benign
p.Pro396Leu	P	396	L	0.0703	Likely benign
p.Val397Leu	V	397	L	0.0877	Likely benign
p.Val397Met	V	397	M	0.0864	Likely benign
p.Val397Ala	V	397	A	0.0609	Likely benign
p.Val397Glu	V	397	E	0.08	Likely benign
p.Val397Gly	V	397	G	0.0684	Likely benign
p.Asp398Asn	D	398	N	0.0679	Likely benign
p.Asp398His	D	398	H	0.0754	Likely benign
p.Asp398Tyr	D	398	Y	0.0766	Likely benign
p.Asp398Ala	D	398	A	0.0543	Likely benign
p.Asp398Gly	D	398	G	0.0573	Likely benign
p.Asp398Val	D	398	V	0.0668	Likely benign
p.Asp398Glu	D	398	E	0.0854	Likely benign
p.His399Asn	H	399	N	0.0659	Likely benign
p.His399Asp	H	399	D	0.0683	Likely benign
p.His399Tyr	H	399	Y	0.0835	Likely benign
p.His399Arg	H	399	R	0.0615	Likely benign
p.His399Leu	H	399	L	0.0708	Likely benign
p.His399Pro	H	399	P	0.059	Likely benign
p.His399Gln	H	399	Q	0.079	Likely benign
p.Ala400Pro	A	400	P	0.0665	Likely benign
p.Ala400Ser	A	400	S	0.0719	Likely benign
p.Ala400Thr	A	400	T	0.0634	Likely benign
p.Ala400Asp	A	400	D	0.0995	Likely benign
p.Ala400Gly	A	400	G	0.0774	Likely benign
p.Ala400Val	A	400	V	0.0668	Likely benign
p.Gln401Glu	Q	401	E	0.0695	Likely benign
p.Gln401Lys	Q	401	K	0.0746	Likely benign
p.Gln401Arg	Q	401	R	0.0638	Likely benign
p.Gln401Leu	Q	401	L	0.0864	Likely benign
p.Gln401Pro	Q	401	P	0.0543	Likely benign
p.Gln401His	Q	401	H	0.095	Likely benign
p.Ser402Arg	S	402	R	0.1265	Likely benign
p.Ser402Cys	S	402	C	0.0835	Likely benign
p.Ser402Gly	S	402	G	0.061	Likely benign
p.Ser402Asn	S	402	N	0.0775	Likely benign
p.Ser402Ile	S	402	I	0.1138	Likely benign
p.Ser402Thr	S	402	T	0.0693	Likely benign
p.Glu403Gln	E	403	Q	0.0689	Likely benign
p.Glu403Lys	E	403	K	0.0697	Likely benign
p.Glu403Ala	E	403	A	0.0621	Likely benign
p.Glu403Gly	E	403	G	0.062	Likely benign
p.Glu403Val	E	403	V	0.0944	Likely benign
p.Glu403Asp	E	403	D	0.0736	Likely benign
p.Ser404Arg	S	404	R	0.1437	Likely benign
p.Ser404Cys	S	404	C	0.0752	Likely benign
p.Ser404Gly	S	404	G	0.0591	Likely benign
p.Ser404Asn	S	404	N	0.0664	Likely benign
p.Ser404Ile	S	404	I	0.1025	Likely benign
p.Ser404Thr	S	404	T	0.0703	Likely benign
p.Ile405Leu	I	405	L	0.0641	Likely benign
p.Ile405Phe	I	405	F	0.0761	Likely benign
p.Ile405Val	I	405	V	0.0665	Likely benign
p.Ile405Asn	I	405	N	0.0724	Likely benign
p.Ile405Ser	I	405	S	0.0648	Likely benign
p.Ile405Thr	I	405	T	0.0882	Likely benign
p.Ile405Met	I	405	M	0.0804	Likely benign
p.Leu406Met	L	406	M	0.0885	Likely benign
p.Leu406Val	L	406	V	0.0608	Likely benign
p.Leu406Arg	L	406	R	0.0565	Likely benign
p.Leu406Gln	L	406	Q	0.0528	Likely benign
p.Leu406Pro	L	406	P	0.0474	Likely benign
p.Lys407Gln	K	407	Q	0.0692	Likely benign
p.Lys407Glu	K	407	E	0.0702	Likely benign
p.Lys407Arg	K	407	R	0.0685	Likely benign
p.Lys407Ile	K	407	I	0.1424	Likely benign
p.Lys407Thr	K	407	T	0.0614	Likely benign
p.Lys407Asn	K	407	N	0.1287	Likely benign
p.Val408Ile	V	408	I	0.088	Likely benign
p.Val408Leu	V	408	L	0.0976	Likely benign
p.Val408Phe	V	408	F	0.0968	Likely benign
p.Val408Ala	V	408	A	0.0609	Likely benign
p.Val408Asp	V	408	D	0.0727	Likely benign
p.Val408Gly	V	408	G	0.0601	Likely benign
p.Ser409Ala	S	409	A	0.0634	Likely benign
p.Ser409Pro	S	409	P	0.0492	Likely benign
p.Ser409Thr	S	409	T	0.0699	Likely benign
p.Ser409Leu	S	409	L	0.0806	Likely benign
p.Ser409Trp	S	409	W	0.1123	Likely benign
p.Gln410Glu	Q	410	E	0.0735	Likely benign
p.Gln410Lys	Q	410	K	0.0856	Likely benign
p.Gln410Arg	Q	410	R	0.0723	Likely benign
p.Gln410Leu	Q	410	L	0.0842	Likely benign
p.Gln410Pro	Q	410	P	0.0573	Likely benign
p.Gln410His	Q	410	H	0.1021	Likely benign
p.Pro411Ala	P	411	A	0.0635	Likely benign
p.Pro411Ser	P	411	S	0.0745	Likely benign
p.Pro411Thr	P	411	T	0.0691	Likely benign
p.Pro411Arg	P	411	R	0.0799	Likely benign
p.Pro411His	P	411	H	0.0939	Likely benign
p.Pro411Leu	P	411	L	0.0772	Likely benign
p.Arg412Gly	R	412	G	0.0609	Likely benign
p.Arg412Ile	R	412	I	0.0845	Likely benign
p.Arg412Lys	R	412	K	0.0682	Likely benign
p.Arg412Thr	R	412	T	0.059	Likely benign
p.Arg412Ser	R	412	S	0.0932	Likely benign
p.Ala413Pro	A	413	P	0.0575	Likely benign
p.Ala413Ser	A	413	S	0.0745	Likely benign
p.Ala413Thr	A	413	T	0.066	Likely benign
p.Ala413Asp	A	413	D	0.0927	Likely benign
p.Ala413Gly	A	413	G	0.0756	Likely benign
p.Ala413Val	A	413	V	0.0656	Likely benign
p.Leu414Met	L	414	M	0.0857	Likely benign
p.Leu414Val	L	414	V	0.0576	Likely benign
p.Leu414Arg	L	414	R	0.0568	Likely benign
p.Leu414Gln	L	414	Q	0.0545	Likely benign
p.Leu414Pro	L	414	P	0.0386	Likely benign
p.Glu415Gln	E	415	Q	0.0627	Likely benign
p.Glu415Lys	E	415	K	0.0893	Likely benign
p.Glu415Ala	E	415	A	0.0769	Likely benign
p.Glu415Gly	E	415	G	0.0702	Likely benign
p.Glu415Val	E	415	V	0.1037	Likely benign
p.Glu415Asp	E	415	D	0.1075	Likely benign
p.Gln416Glu	Q	416	E	0.072	Likely benign
p.Gln416Lys	Q	416	K	0.0814	Likely benign
p.Gln416Arg	Q	416	R	0.0742	Likely benign
p.Gln416Leu	Q	416	L	0.0823	Likely benign
p.Gln416Pro	Q	416	P	0.0502	Likely benign
p.Gln416His	Q	416	H	0.1173	Likely benign
p.Gln417Glu	Q	417	E	0.0675	Likely benign
p.Gln417Lys	Q	417	K	0.0751	Likely benign
p.Gln417Arg	Q	417	R	0.0649	Likely benign
p.Gln417Leu	Q	417	L	0.0793	Likely benign
p.Gln417Pro	Q	417	P	0.0491	Likely benign
p.Gln417His	Q	417	H	0.1055	Likely benign
p.Ala418Pro	A	418	P	0.0581	Likely benign
p.Ala418Ser	A	418	S	0.0763	Likely benign
p.Ala418Thr	A	418	T	0.0668	Likely benign
p.Ala418Glu	A	418	E	0.0877	Likely benign
p.Ala418Gly	A	418	G	0.0791	Likely benign
p.Ala418Val	A	418	V	0.0709	Likely benign
p.Ser419Ala	S	419	A	0.0544	Likely benign
p.Ser419Pro	S	419	P	0.0455	Likely benign
p.Ser419Thr	S	419	T	0.0672	Likely benign
p.Ser419Cys	S	419	C	0.0868	Likely benign
p.Ser419Phe	S	419	F	0.1041	Likely benign
p.Ser419Tyr	S	419	Y	0.1035	Likely benign
p.Thr420Ala	T	420	A	0.0599	Likely benign
p.Thr420Pro	T	420	P	0.0497	Likely benign
p.Thr420Ser	T	420	S	0.0747	Likely benign
p.Thr420Asn	T	420	N	0.0971	Likely benign
p.Thr420Ile	T	420	I	0.0755	Likely benign
p.Pro421Ala	P	421	A	0.0606	Likely benign
p.Pro421Ser	P	421	S	0.0733	Likely benign
p.Pro421Thr	P	421	T	0.0722	Likely benign
p.Pro421Arg	P	421	R	0.0977	Likely benign
p.Pro421Gln	P	421	Q	0.0909	Likely benign
p.Pro421Leu	P	421	L	0.0692	Likely benign
p.Pro422Ala	P	422	A	0.0626	Likely benign
p.Pro422Ser	P	422	S	0.0824	Likely benign
p.Pro422Thr	P	422	T	0.082	Likely benign
p.Pro422Arg	P	422	R	0.1102	Likely benign
p.Pro422His	P	422	H	0.1218	Likely benign
p.Pro422Leu	P	422	L	0.073	Likely benign
p.Pro423Ala	P	423	A	0.0651	Likely benign
p.Pro423Ser	P	423	S	0.0945	Likely benign
p.Pro423Thr	P	423	T	0.0932	Likely benign
p.Pro423Arg	P	423	R	0.1222	Likely benign
p.Pro423Gln	P	423	Q	0.1091	Likely benign
p.Pro423Leu	P	423	L	0.0792	Likely benign
p.Pro424Ala	P	424	A	0.065	Likely benign
p.Pro424Ser	P	424	S	0.0927	Likely benign
p.Pro424Thr	P	424	T	0.096	Likely benign
p.Pro424Arg	P	424	R	0.1254	Likely benign
p.Pro424His	P	424	H	0.1495	Likely benign
p.Pro424Leu	P	424	L	0.0835	Likely benign
p.Pro425Ala	P	425	A	0.0623	Likely benign
p.Pro425Ser	P	425	S	0.0922	Likely benign
p.Pro425Thr	P	425	T	0.0993	Likely benign
p.Pro425Arg	P	425	R	0.1366	Likely benign
p.Pro425Gln	P	425	Q	0.1145	Likely benign
p.Pro425Leu	P	425	L	0.0795	Likely benign
p.Pro426Ala	P	426	A	0.0708	Likely benign
p.Pro426Ser	P	426	S	0.0948	Likely benign
p.Pro426Thr	P	426	T	0.105	Likely benign
p.Pro426Arg	P	426	R	0.1369	Likely benign
p.Pro426His	P	426	H	0.1622	Likely benign
p.Pro426Leu	P	426	L	0.092	Likely benign
p.Pro427Ala	P	427	A	0.0637	Likely benign
p.Pro427Ser	P	427	S	0.0908	Likely benign
p.Pro427Thr	P	427	T	0.0997	Likely benign
p.Pro427Arg	P	427	R	0.1321	Likely benign
p.Pro427Gln	P	427	Q	0.1113	Likely benign
p.Pro427Leu	P	427	L	0.092	Likely benign
p.Pro428Ala	P	428	A	0.0708	Likely benign
p.Pro428Ser	P	428	S	0.089	Likely benign
p.Pro428Thr	P	428	T	0.0965	Likely benign
p.Pro428Arg	P	428	R	0.1208	Likely benign
p.Pro428His	P	428	H	0.1323	Likely benign
p.Pro428Leu	P	428	L	0.1037	Likely benign
p.Leu429Met	L	429	M	0.113	Likely benign
p.Leu429Val	L	429	V	0.0687	Likely benign
p.Leu429Arg	L	429	R	0.0799	Likely benign
p.Leu429Gln	L	429	Q	0.0682	Likely benign
p.Leu429Pro	L	429	P	0.0388	Likely benign
p.Leu430Ile	L	430	I	0.0995	Likely benign
p.Leu430Phe	L	430	F	0.0956	Likely benign
p.Leu430Val	L	430	V	0.0849	Likely benign
p.Leu430Arg	L	430	R	0.1048	Likely benign
p.Leu430His	L	430	H	0.1237	Likely benign
p.Leu430Pro	L	430	P	0.0529	Likely benign
p.Pro431Ala	P	431	A	0.0726	Likely benign
p.Pro431Ser	P	431	S	0.0941	Likely benign
p.Pro431Thr	P	431	T	0.0927	Likely benign
p.Pro431Arg	P	431	R	0.1145	Likely benign
p.Pro431His	P	431	H	0.1395	Likely benign
p.Pro431Leu	P	431	L	0.115	Likely benign
p.Gly432Arg	G	432	R	0.1606	Likely benign
p.Gly432Cys	G	432	C	0.1201	Likely benign
p.Gly432Ser	G	432	S	0.0819	Likely benign
p.Gly432Ala	G	432	A	0.0786	Likely benign
p.Gly432Asp	G	432	D	0.1073	Likely benign
p.Gly432Val	G	432	V	0.0939	Likely benign
p.Ser433Ala	S	433	A	0.0678	Likely benign
p.Ser433Pro	S	433	P	0.0633	Likely benign
p.Ser433Thr	S	433	T	0.0718	Likely benign
p.Ser433Cys	S	433	C	0.0871	Likely benign
p.Ser433Phe	S	433	F	0.0995	Likely benign
p.Ser433Tyr	S	433	Y	0.0999	Likely benign
p.Ser434Arg	S	434	R	0.1661	Likely benign
p.Ser434Cys	S	434	C	0.0862	Likely benign
p.Ser434Gly	S	434	G	0.059	Likely benign
p.Ser434Asn	S	434	N	0.1061	Likely benign
p.Ser434Ile	S	434	I	0.0984	Likely benign
p.Ser434Thr	S	434	T	0.0649	Likely benign
p.Ala435Pro	A	435	P	0.0685	Likely benign
p.Ala435Ser	A	435	S	0.0782	Likely benign
p.Ala435Thr	A	435	T	0.068	Likely benign
p.Ala435Asp	A	435	D	0.1327	Likely benign
p.Ala435Gly	A	435	G	0.0856	Likely benign
p.Ala435Val	A	435	V	0.0806	Likely benign
p.Glu436Gln	E	436	Q	0.0757	Likely benign
p.Glu436Lys	E	436	K	0.1059	Likely benign
p.Glu436Ala	E	436	A	0.0605	Likely benign
p.Glu436Gly	E	436	G	0.0684	Likely benign
p.Glu436Val	E	436	V	0.0854	Likely benign
p.Glu436Asp	E	436	D	0.0919	Likely benign
p.Pro437Ala	P	437	A	0.0641	Likely benign
p.Pro437Ser	P	437	S	0.0866	Likely benign
p.Pro437Thr	P	437	T	0.0698	Likely benign
p.Pro437Arg	P	437	R	0.1166	Likely benign
p.Pro437His	P	437	H	0.1152	Likely benign
p.Pro437Leu	P	437	L	0.0724	Likely benign
p.Pro438Ala	P	438	A	0.0626	Likely benign
p.Pro438Ser	P	438	S	0.0844	Likely benign
p.Pro438Thr	P	438	T	0.0808	Likely benign
p.Pro438Arg	P	438	R	0.1167	Likely benign
p.Pro438His	P	438	H	0.1246	Likely benign
p.Pro438Leu	P	438	L	0.076	Likely benign
p.Pro439Ala	P	439	A	0.0659	Likely benign
p.Pro439Ser	P	439	S	0.0919	Likely benign
p.Pro439Thr	P	439	T	0.0961	Likely benign
p.Pro439Arg	P	439	R	0.1215	Likely benign
p.Pro439His	P	439	H	0.1375	Likely benign
p.Pro439Leu	P	439	L	0.0764	Likely benign
p.Pro440Ala	P	440	A	0.0697	Likely benign
p.Pro440Ser	P	440	S	0.1019	Likely benign
p.Pro440Thr	P	440	T	0.1046	Likely benign
p.Pro440Arg	P	440	R	0.1452	Likely benign
p.Pro440His	P	440	H	0.1651	Likely benign
p.Pro440Leu	P	440	L	0.0852	Likely benign
p.Pro441Ala	P	441	A	0.0806	Likely benign
p.Pro441Ser	P	441	S	0.1186	Likely benign
p.Pro441Thr	P	441	T	0.1285	Likely benign
p.Pro441Arg	P	441	R	0.1707	Likely benign
p.Pro441His	P	441	H	0.195	Likely benign
p.Pro441Leu	P	441	L	0.097	Likely benign
p.Pro442Ala	P	442	A	0.0767	Likely benign
p.Pro442Ser	P	442	S	0.1113	Likely benign
p.Pro442Thr	P	442	T	0.1162	Likely benign
p.Pro442Arg	P	442	R	0.1554	Likely benign
p.Pro442Gln	P	442	Q	0.1393	Likely benign
p.Pro442Leu	P	442	L	0.0832	Likely benign
p.Pro443Ala	P	443	A	0.077	Likely benign
p.Pro443Ser	P	443	S	0.1181	Likely benign
p.Pro443Thr	P	443	T	0.1291	Likely benign
p.Pro443Arg	P	443	R	0.1704	Likely benign
p.Pro443Gln	P	443	Q	0.1521	Likely benign
p.Pro443Leu	P	443	L	0.0869	Likely benign
p.Pro444Ala	P	444	A	0.0937	Likely benign
p.Pro444Ser	P	444	S	0.1316	Likely benign
p.Pro444Thr	P	444	T	0.1462	Likely benign
p.Pro444Arg	P	444	R	0.1908	Likely benign
p.Pro444His	P	444	H	0.2044	Likely benign
p.Pro444Leu	P	444	L	0.1073	Likely benign
p.Pro445Ala	P	445	A	0.0785	Likely benign
p.Pro445Ser	P	445	S	0.1068	Likely benign
p.Pro445Thr	P	445	T	0.1156	Likely benign
p.Pro445Arg	P	445	R	0.16	Likely benign
p.Pro445His	P	445	H	0.1642	Likely benign
p.Pro445Leu	P	445	L	0.1042	Likely benign
p.Leu446Met	L	446	M	0.1267	Likely benign
p.Leu446Val	L	446	V	0.0927	Likely benign
p.Leu446Arg	L	446	R	0.1578	Likely benign
p.Leu446Gln	L	446	Q	0.1266	Likely benign
p.Leu446Pro	L	446	P	0.0616	Likely benign
p.Pro447Ala	P	447	A	0.0918	Likely benign
p.Pro447Ser	P	447	S	0.1194	Likely benign
p.Pro447Thr	P	447	T	0.1275	Likely benign
p.Pro447Arg	P	447	R	0.1608	Likely benign
p.Pro447His	P	447	H	0.1732	Likely benign
p.Pro447Leu	P	447	L	0.1227	Likely benign
p.Ser448Arg	S	448	R	0.2792	Likely benign
p.Ser448Cys	S	448	C	0.0882	Likely benign
p.Ser448Gly	S	448	G	0.0528	Likely benign
p.Ser448Asn	S	448	N	0.1087	Likely benign
p.Ser448Ile	S	448	I	0.1244	Likely benign
p.Ser448Thr	S	448	T	0.0765	Likely benign
p.Val449Leu	V	449	L	0.0776	Likely benign
p.Val449Met	V	449	M	0.0918	Likely benign
p.Val449Ala	V	449	A	0.0646	Likely benign
p.Val449Glu	V	449	E	0.1126	Likely benign
p.Val449Gly	V	449	G	0.0732	Likely benign
p.Gly450Arg	G	450	R	0.1802	Likely benign
p.Gly450Trp	G	450	W	0.2059	Likely benign
p.Gly450Ala	G	450	A	0.0758	Likely benign
p.Gly450Glu	G	450	E	0.1144	Likely benign
p.Gly450Val	G	450	V	0.1048	Likely benign
p.Ala451Pro	A	451	P	0.0765	Likely benign
p.Ala451Ser	A	451	S	0.0834	Likely benign
p.Ala451Thr	A	451	T	0.0737	Likely benign
p.Ala451Asp	A	451	D	0.1211	Likely benign
p.Ala451Gly	A	451	G	0.0749	Likely benign
p.Ala451Val	A	451	V	0.093	Likely benign
p.Lys452Gln	K	452	Q	0.0822	Likely benign
p.Lys452Glu	K	452	E	0.083	Likely benign
p.Lys452Arg	K	452	R	0.0722	Likely benign
p.Lys452Met	K	452	M	0.1061	Likely benign
p.Lys452Thr	K	452	T	0.0678	Likely benign
p.Lys452Asn	K	452	N	0.1519	Likely benign
p.Ala453Pro	A	453	P	0.0618	Likely benign
p.Ala453Ser	A	453	S	0.081	Likely benign
p.Ala453Thr	A	453	T	0.0751	Likely benign
p.Ala453Asp	A	453	D	0.1063	Likely benign
p.Ala453Gly	A	453	G	0.076	Likely benign
p.Ala453Val	A	453	V	0.0767	Likely benign
p.Leu454Ile	L	454	I	0.0799	Likely benign
p.Leu454Phe	L	454	F	0.0832	Likely benign
p.Leu454Val	L	454	V	0.0651	Likely benign
p.Leu454Arg	L	454	R	0.1034	Likely benign
p.Leu454His	L	454	H	0.1276	Likely benign
p.Leu454Pro	L	454	P	0.0508	Likely benign
p.Pro455Ala	P	455	A	0.0674	Likely benign
p.Pro455Ser	P	455	S	0.0913	Likely benign
p.Pro455Thr	P	455	T	0.0917	Likely benign
p.Pro455Arg	P	455	R	0.1331	Likely benign
p.Pro455Gln	P	455	Q	0.1151	Likely benign
p.Pro455Leu	P	455	L	0.1031	Likely benign
p.Thr456Ala	T	456	A	0.0537	Likely benign
p.Thr456Pro	T	456	P	0.0437	Likely benign
p.Thr456Ser	T	456	S	0.0816	Likely benign
p.Thr456Arg	T	456	R	0.1133	Likely benign
p.Thr456Ile	T	456	I	0.1068	Likely benign
p.Thr456Lys	T	456	K	0.1486	Likely benign
p.Ala457Pro	A	457	P	0.0495	Likely benign
p.Ala457Ser	A	457	S	0.0838	Likely benign
p.Ala457Thr	A	457	T	0.0747	Likely benign
p.Ala457Glu	A	457	E	0.1375	Likely benign
p.Ala457Gly	A	457	G	0.0981	Likely benign
p.Ala457Val	A	457	V	0.0704	Likely benign
p.Pro458Ala	P	458	A	0.0677	Likely benign
p.Pro458Ser	P	458	S	0.0922	Likely benign
p.Pro458Thr	P	458	T	0.0916	Likely benign
p.Pro458Arg	P	458	R	0.1535	Likely benign
p.Pro458His	P	458	H	0.1513	Likely benign
p.Pro458Leu	P	458	L	0.0878	Likely benign
p.Pro459Ala	P	459	A	0.0719	Likely benign
p.Pro459Ser	P	459	S	0.1026	Likely benign
p.Pro459Thr	P	459	T	0.1059	Likely benign
p.Pro459Arg	P	459	R	0.148	Likely benign
p.Pro459Gln	P	459	Q	0.1316	Likely benign
p.Pro459Leu	P	459	L	0.0897	Likely benign
p.Pro460Ala	P	460	A	0.0689	Likely benign
p.Pro460Ser	P	460	S	0.1068	Likely benign
p.Pro460Thr	P	460	T	0.1136	Likely benign
p.Pro460Arg	P	460	R	0.1591	Likely benign
p.Pro460His	P	460	H	0.1721	Likely benign
p.Pro460Leu	P	460	L	0.0896	Likely benign
p.Pro461Ala	P	461	A	0.0846	Likely benign
p.Pro461Ser	P	461	S	0.1169	Likely benign
p.Pro461Thr	P	461	T	0.1269	Likely benign
p.Pro461Arg	P	461	R	0.1776	Likely benign
p.Pro461Gln	P	461	Q	0.1513	Likely benign
p.Pro461Leu	P	461	L	0.1041	Likely benign
p.Pro462Ala	P	462	A	0.0733	Likely benign
p.Pro462Ser	P	462	S	0.0974	Likely benign
p.Pro462Thr	P	462	T	0.1086	Likely benign
p.Pro462Arg	P	462	R	0.1482	Likely benign
p.Pro462His	P	462	H	0.1482	Likely benign
p.Pro462Leu	P	462	L	0.1076	Likely benign
p.Leu463Met	L	463	M	0.1293	Likely benign
p.Leu463Val	L	463	V	0.0881	Likely benign
p.Leu463Arg	L	463	R	0.1734	Likely benign
p.Leu463Gln	L	463	Q	0.1366	Likely benign
p.Leu463Pro	L	463	P	0.0637	Likely benign
p.Pro464Ala	P	464	A	0.0889	Likely benign
p.Pro464Ser	P	464	S	0.1221	Likely benign
p.Pro464Thr	P	464	T	0.1278	Likely benign
p.Pro464Arg	P	464	R	0.1578	Likely benign
p.Pro464Gln	P	464	Q	0.1463	Likely benign
p.Pro464Leu	P	464	L	0.1366	Likely benign
p.Gly465Arg	G	465	R	0.2639	Likely benign
p.Gly465Cys	G	465	C	0.1118	Likely benign
p.Gly465Ser	G	465	S	0.077	Likely benign
p.Gly465Ala	G	465	A	0.0861	Likely benign
p.Gly465Asp	G	465	D	0.1511	Likely benign
p.Gly465Val	G	465	V	0.1107	Likely benign
p.Leu466Met	L	466	M	0.0838	Likely benign
p.Leu466Val	L	466	V	0.067	Likely benign
p.Leu466Arg	L	466	R	0.0902	Likely benign
p.Leu466Gln	L	466	Q	0.0779	Likely benign
p.Leu466Pro	L	466	P	0.0584	Likely benign
p.Gly467Arg	G	467	R	0.1807	Likely benign
p.Gly467Trp	G	467	W	0.2156	Likely benign
p.Gly467Ala	G	467	A	0.0757	Likely benign
p.Gly467Glu	G	467	E	0.1262	Likely benign
p.Gly467Val	G	467	V	0.115	Likely benign
p.Ala468Pro	A	468	P	0.0701	Likely benign
p.Ala468Ser	A	468	S	0.0849	Likely benign
p.Ala468Thr	A	468	T	0.0825	Likely benign
p.Ala468Asp	A	468	D	0.1172	Likely benign
p.Ala468Gly	A	468	G	0.0727	Likely benign
p.Ala468Val	A	468	V	0.0931	Likely benign
p.Met469Leu	M	469	L	0.084	Likely benign
p.Met469Val	M	469	V	0.0514	Likely benign
p.Met469Arg	M	469	R	0.0963	Likely benign
p.Met469Lys	M	469	K	0.1174	Likely benign
p.Met469Thr	M	469	T	0.0603	Likely benign
p.Met469Ile	M	469	I	0.1419	Likely benign
p.Ala470Pro	A	470	P	0.0556	Likely benign
p.Ala470Ser	A	470	S	0.0804	Likely benign
p.Ala470Thr	A	470	T	0.0793	Likely benign
p.Ala470Asp	A	470	D	0.1414	Likely benign
p.Ala470Gly	A	470	G	0.0771	Likely benign
p.Ala470Val	A	470	V	0.0803	Likely benign
p.Pro471Ala	P	471	A	0.0581	Likely benign
p.Pro471Ser	P	471	S	0.076	Likely benign
p.Pro471Thr	P	471	T	0.0818	Likely benign
p.Pro471Arg	P	471	R	0.1241	Likely benign
p.Pro471His	P	471	H	0.12	Likely benign
p.Pro471Leu	P	471	L	0.0823	Likely benign
p.Pro472Ala	P	472	A	0.0511	Likely benign
p.Pro472Ser	P	472	S	0.0783	Likely benign
p.Pro472Thr	P	472	T	0.0743	Likely benign
p.Pro472Arg	P	472	R	0.1164	Likely benign
p.Pro472Gln	P	472	Q	0.1074	Likely benign
p.Pro472Leu	P	472	L	0.0888	Likely benign
p.Ala473Pro	A	473	P	0.0523	Likely benign
p.Ala473Ser	A	473	S	0.0809	Likely benign
p.Ala473Thr	A	473	T	0.0794	Likely benign
p.Ala473Glu	A	473	E	0.1399	Likely benign
p.Ala473Gly	A	473	G	0.0917	Likely benign
p.Ala473Val	A	473	V	0.0757	Likely benign
p.Pro474Ala	P	474	A	0.0621	Likely benign
p.Pro474Ser	P	474	S	0.0822	Likely benign
p.Pro474Thr	P	474	T	0.0869	Likely benign
p.Pro474Arg	P	474	R	0.1409	Likely benign
p.Pro474His	P	474	H	0.1339	Likely benign
p.Pro474Leu	P	474	L	0.0838	Likely benign
p.Pro475Ala	P	475	A	0.065	Likely benign
p.Pro475Ser	P	475	S	0.0845	Likely benign
p.Pro475Thr	P	475	T	0.09	Likely benign
p.Pro475Arg	P	475	R	0.1331	Likely benign
p.Pro475His	P	475	H	0.128	Likely benign
p.Pro475Leu	P	475	L	0.0939	Likely benign
p.Leu476Ile	L	476	I	0.0868	Likely benign
p.Leu476Val	L	476	V	0.067	Likely benign
p.Leu476Arg	L	476	R	0.0941	Likely benign
p.Leu476Gln	L	476	Q	0.0772	Likely benign
p.Leu476Pro	L	476	P	0.0419	Likely benign
p.Pro477Ala	P	477	A	0.0716	Likely benign
p.Pro477Ser	P	477	S	0.1001	Likely benign
p.Pro477Thr	P	477	T	0.1038	Likely benign
p.Pro477Arg	P	477	R	0.1529	Likely benign
p.Pro477Gln	P	477	Q	0.1199	Likely benign
p.Pro477Leu	P	477	L	0.0874	Likely benign
p.Pro478Ala	P	478	A	0.068	Likely benign
p.Pro478Ser	P	478	S	0.0859	Likely benign
p.Pro478Thr	P	478	T	0.0971	Likely benign
p.Pro478Arg	P	478	R	0.1365	Likely benign
p.Pro478Gln	P	478	Q	0.1109	Likely benign
p.Pro478Leu	P	478	L	0.0874	Likely benign
p.Pro479Ala	P	479	A	0.0598	Likely benign
p.Pro479Ser	P	479	S	0.0759	Likely benign
p.Pro479Thr	P	479	T	0.0829	Likely benign
p.Pro479Arg	P	479	R	0.1079	Likely benign
p.Pro479His	P	479	H	0.1071	Likely benign
p.Pro479Leu	P	479	L	0.0838	Likely benign
p.Leu480Met	L	480	M	0.1037	Likely benign
p.Leu480Val	L	480	V	0.0692	Likely benign
p.Leu480Arg	L	480	R	0.1052	Likely benign
p.Leu480Gln	L	480	Q	0.0902	Likely benign
p.Leu480Pro	L	480	P	0.0554	Likely benign
p.Pro481Ala	P	481	A	0.0672	Likely benign
p.Pro481Ser	P	481	S	0.0849	Likely benign
p.Pro481Thr	P	481	T	0.0867	Likely benign
p.Pro481Arg	P	481	R	0.1013	Likely benign
p.Pro481Gln	P	481	Q	0.1001	Likely benign
p.Pro481Leu	P	481	L	0.0844	Likely benign
p.Gly482Arg	G	482	R	0.1395	Likely benign
p.Gly482Cys	G	482	C	0.1046	Likely benign
p.Gly482Ser	G	482	S	0.0792	Likely benign
p.Gly482Ala	G	482	A	0.0728	Likely benign
p.Gly482Asp	G	482	D	0.101	Likely benign
p.Gly482Val	G	482	V	0.0842	Likely benign
p.Ser483Ala	S	483	A	0.0698	Likely benign
p.Ser483Pro	S	483	P	0.062	Likely benign
p.Ser483Thr	S	483	T	0.0787	Likely benign
p.Ser483Cys	S	483	C	0.0777	Likely benign
p.Ser483Phe	S	483	F	0.0951	Likely benign
p.Ser483Tyr	S	483	Y	0.0945	Likely benign
p.Cys484Arg	C	484	R	0.0745	Likely benign
p.Cys484Gly	C	484	G	0.0463	Likely benign
p.Cys484Ser	C	484	S	0.0623	Likely benign
p.Cys484Phe	C	484	F	0.0796	Likely benign
p.Cys484Tyr	C	484	Y	0.0835	Likely benign
p.Cys484Trp	C	484	W	0.1121	Likely benign
p.Glu485Gln	E	485	Q	0.0722	Likely benign
p.Glu485Lys	E	485	K	0.1069	Likely benign
p.Glu485Ala	E	485	A	0.0764	Likely benign
p.Glu485Gly	E	485	G	0.0618	Likely benign
p.Glu485Val	E	485	V	0.1108	Likely benign
p.Glu485Asp	E	485	D	0.0668	Likely benign
p.Phe486Ile	F	486	I	0.0632	Likely benign
p.Phe486Leu	F	486	L	0.2069	Likely benign
p.Phe486Val	F	486	V	0.0611	Likely benign
p.Phe486Cys	F	486	C	0.0875	Likely benign
p.Phe486Ser	F	486	S	0.0691	Likely benign
p.Phe486Tyr	F	486	Y	0.0839	Likely benign
p.Leu487Met	L	487	M	0.0989	Likely benign
p.Leu487Val	L	487	V	0.0657	Likely benign
p.Leu487Arg	L	487	R	0.075	Likely benign
p.Leu487Gln	L	487	Q	0.0713	Likely benign
p.Leu487Pro	L	487	P	0.0463	Likely benign
p.Pro488Ala	P	488	A	0.0817	Likely benign
p.Pro488Ser	P	488	S	0.1019	Likely benign
p.Pro488Thr	P	488	T	0.1031	Likely benign
p.Pro488Arg	P	488	R	0.154	Likely benign
p.Pro488His	P	488	H	0.151	Likely benign
p.Pro488Leu	P	488	L	0.0914	Likely benign
p.Pro489Ala	P	489	A	0.0777	Likely benign
p.Pro489Ser	P	489	S	0.106	Likely benign
p.Pro489Thr	P	489	T	0.1141	Likely benign
p.Pro489Arg	P	489	R	0.167	Likely benign
p.Pro489Gln	P	489	Q	0.1349	Likely benign
p.Pro489Leu	P	489	L	0.0932	Likely benign
p.Pro490Ala	P	490	A	0.0827	Likely benign
p.Pro490Ser	P	490	S	0.1179	Likely benign
p.Pro490Thr	P	490	T	0.1277	Likely benign
p.Pro490Arg	P	490	R	0.1726	Likely benign
p.Pro490Gln	P	490	Q	0.1423	Likely benign
p.Pro490Leu	P	490	L	0.0948	Likely benign
p.Pro491Ala	P	491	A	0.0704	Likely benign
p.Pro491Ser	P	491	S	0.1094	Likely benign
p.Pro491Thr	P	491	T	0.1243	Likely benign
p.Pro491Arg	P	491	R	0.1754	Likely benign
p.Pro491His	P	491	H	0.1842	Likely benign
p.Pro491Leu	P	491	L	0.0937	Likely benign
p.Pro492Ala	P	492	A	0.0898	Likely benign
p.Pro492Ser	P	492	S	0.1261	Likely benign
p.Pro492Thr	P	492	T	0.1424	Likely benign
p.Pro492Arg	P	492	R	0.1962	Likely benign
p.Pro492Gln	P	492	Q	0.1572	Likely benign
p.Pro492Leu	P	492	L	0.1048	Likely benign
p.Pro493Ala	P	493	A	0.0801	Likely benign
p.Pro493Ser	P	493	S	0.106	Likely benign
p.Pro493Thr	P	493	T	0.1223	Likely benign
p.Pro493Arg	P	493	R	0.1719	Likely benign
p.Pro493Gln	P	493	Q	0.1485	Likely benign
p.Pro493Leu	P	493	L	0.1115	Likely benign
p.Leu494Ile	L	494	I	0.1064	Likely benign
p.Leu494Phe	L	494	F	0.0988	Likely benign
p.Leu494Val	L	494	V	0.0888	Likely benign
p.Leu494Arg	L	494	R	0.1785	Likely benign
p.Leu494His	L	494	H	0.2046	Likely benign
p.Leu494Pro	L	494	P	0.0664	Likely benign
p.Pro495Ala	P	495	A	0.0799	Likely benign
p.Pro495Ser	P	495	S	0.1075	Likely benign
p.Pro495Thr	P	495	T	0.1081	Likely benign
p.Pro495Arg	P	495	R	0.1485	Likely benign
p.Pro495Gln	P	495	Q	0.1243	Likely benign
p.Pro495Leu	P	495	L	0.1012	Likely benign
p.Gly496Arg	G	496	R	0.2357	Likely benign
p.Gly496Cys	G	496	C	0.1164	Likely benign
p.Gly496Ser	G	496	S	0.085	Likely benign
p.Gly496Ala	G	496	A	0.0917	Likely benign
p.Gly496Asp	G	496	D	0.1391	Likely benign
p.Gly496Val	G	496	V	0.0995	Likely benign
p.Leu497Met	L	497	M	0.058	Likely benign
p.Leu497Val	L	497	V	0.0656	Likely benign
p.Leu497Ser	L	497	S	0.0815	Likely benign
p.Leu497Trp	L	497	W	0.0998	Likely benign
p.Leu497Phe	L	497	F	0.0683	Likely benign
p.Gly498Arg	G	498	R	0.2421	Likely benign
p.Gly498Ala	G	498	A	0.0985	Likely benign
p.Gly498Glu	G	498	E	0.1589	Likely benign
p.Gly498Val	G	498	V	0.1202	Likely benign
p.Cys499Arg	C	499	R	0.1938	Likely benign
p.Cys499Gly	C	499	G	0.0728	Likely benign
p.Cys499Ser	C	499	S	0.0924	Likely benign
p.Cys499Phe	C	499	F	0.0651	Likely benign
p.Cys499Tyr	C	499	Y	0.1042	Likely benign
p.Cys499Trp	C	499	W	0.1671	Likely benign
p.Pro500Ala	P	500	A	0.0701	Likely benign
p.Pro500Ser	P	500	S	0.0777	Likely benign
p.Pro500Thr	P	500	T	0.0829	Likely benign
p.Pro500Arg	P	500	R	0.1498	Likely benign
p.Pro500Gln	P	500	Q	0.1085	Likely benign
p.Pro500Leu	P	500	L	0.0674	Likely benign
p.Pro501Ala	P	501	A	0.0792	Likely benign
p.Pro501Ser	P	501	S	0.1138	Likely benign
p.Pro501Thr	P	501	T	0.1154	Likely benign
p.Pro501Arg	P	501	R	0.2157	Likely benign
p.Pro501His	P	501	H	0.1905	Likely benign
p.Pro501Leu	P	501	L	0.0803	Likely benign
p.Pro502Ala	P	502	A	0.0914	Likely benign
p.Pro502Ser	P	502	S	0.1414	Likely benign
p.Pro502Thr	P	502	T	0.1524	Likely benign
p.Pro502Arg	P	502	R	0.2395	Likely benign
p.Pro502Gln	P	502	Q	0.1749	Likely benign
p.Pro502Leu	P	502	L	0.1088	Likely benign
p.Pro503Ala	P	503	A	0.0887	Likely benign
p.Pro503Ser	P	503	S	0.1276	Likely benign
p.Pro503Thr	P	503	T	0.1414	Likely benign
p.Pro503Arg	P	503	R	0.216	Likely benign
p.Pro503His	P	503	H	0.2269	Likely benign
p.Pro503Leu	P	503	L	0.1159	Likely benign
p.Pro504Ala	P	504	A	0.0703	Likely benign
p.Pro504Ser	P	504	S	0.1077	Likely benign
p.Pro504Thr	P	504	T	0.1252	Likely benign
p.Pro504Arg	P	504	R	0.2064	Likely benign
p.Pro504Gln	P	504	Q	0.1401	Likely benign
p.Pro504Leu	P	504	L	0.1067	Likely benign
p.Pro505Ala	P	505	A	0.0809	Likely benign
p.Pro505Ser	P	505	S	0.098	Likely benign
p.Pro505Thr	P	505	T	0.1073	Likely benign
p.Pro505Arg	P	505	R	0.1892	Likely benign
p.Pro505His	P	505	H	0.1649	Likely benign
p.Pro505Leu	P	505	L	0.1225	Likely benign
p.Leu506Met	L	506	M	0.0936	Likely benign
p.Leu506Val	L	506	V	0.0689	Likely benign
p.Leu506Arg	L	506	R	0.1181	Likely benign
p.Leu506Gln	L	506	Q	0.0833	Likely benign
p.Leu506Pro	L	506	P	0.0387	Likely benign
p.Leu507Met	L	507	M	0.1084	Likely benign
p.Leu507Val	L	507	V	0.0906	Likely benign
p.Leu507Arg	L	507	R	0.1655	Likely benign
p.Leu507Gln	L	507	Q	0.1062	Likely benign
p.Leu507Pro	L	507	P	0.0567	Likely benign
p.Pro508Ala	P	508	A	0.0834	Likely benign
p.Pro508Ser	P	508	S	0.1047	Likely benign
p.Pro508Thr	P	508	T	0.1056	Likely benign
p.Pro508Arg	P	508	R	0.1686	Likely benign
p.Pro508His	P	508	H	0.1774	Likely benign
p.Pro508Leu	P	508	L	0.1419	Likely benign
p.Gly509Arg	G	509	R	0.2529	Likely benign
p.Gly509Cys	G	509	C	0.1186	Likely benign
p.Gly509Ser	G	509	S	0.0872	Likely benign
p.Gly509Ala	G	509	A	0.0942	Likely benign
p.Gly509Asp	G	509	D	0.1548	Likely benign
p.Gly509Val	G	509	V	0.1133	Likely benign
p.Met510Leu	M	510	L	0.0821	Likely benign
p.Met510Val	M	510	V	0.0684	Likely benign
p.Met510Arg	M	510	R	0.1369	Likely benign
p.Met510Lys	M	510	K	0.1584	Likely benign
p.Met510Thr	M	510	T	0.0968	Likely benign
p.Met510Ile	M	510	I	0.1404	Likely benign
p.Gly511Arg	G	511	R	0.2849	Likely benign
p.Gly511Cys	G	511	C	0.1401	Likely benign
p.Gly511Ser	G	511	S	0.1018	Likely benign
p.Gly511Ala	G	511	A	0.0988	Likely benign
p.Gly511Asp	G	511	D	0.1548	Likely benign
p.Gly511Val	G	511	V	0.1224	Likely benign
p.Trp512Arg	W	512	R	0.2571	Likely benign
p.Trp512Gly	W	512	G	0.0614	Likely benign
p.Trp512Leu	W	512	L	0.103	Likely benign
p.Trp512Ser	W	512	S	0.083	Likely benign
p.Trp512Cys	W	512	C	0.1658	Likely benign
p.Gly513Arg	G	513	R	0.2947	Likely benign
p.Gly513Cys	G	513	C	0.107	Likely benign
p.Gly513Ser	G	513	S	0.0965	Likely benign
p.Gly513Ala	G	513	A	0.0892	Likely benign
p.Gly513Asp	G	513	D	0.1766	Likely benign
p.Gly513Val	G	513	V	0.0832	Likely benign
p.Pro514Ala	P	514	A	0.0689	Likely benign
p.Pro514Ser	P	514	S	0.0845	Likely benign
p.Pro514Thr	P	514	T	0.0835	Likely benign
p.Pro514Arg	P	514	R	0.1476	Likely benign
p.Pro514His	P	514	H	0.1317	Likely benign
p.Pro514Leu	P	514	L	0.0806	Likely benign
p.Pro515Ala	P	515	A	0.0661	Likely benign
p.Pro515Ser	P	515	S	0.0956	Likely benign
p.Pro515Thr	P	515	T	0.0983	Likely benign
p.Pro515Arg	P	515	R	0.1624	Likely benign
p.Pro515His	P	515	H	0.1563	Likely benign
p.Pro515Leu	P	515	L	0.0819	Likely benign
p.Pro516Ala	P	516	A	0.0779	Likely benign
p.Pro516Ser	P	516	S	0.1137	Likely benign
p.Pro516Thr	P	516	T	0.1157	Likely benign
p.Pro516Arg	P	516	R	0.1901	Likely benign
p.Pro516Gln	P	516	Q	0.1461	Likely benign
p.Pro516Leu	P	516	L	0.0876	Likely benign
p.Pro517Ala	P	517	A	0.0809	Likely benign
p.Pro517Ser	P	517	S	0.1165	Likely benign
p.Pro517Thr	P	517	T	0.1218	Likely benign
p.Pro517Arg	P	517	R	0.1925	Likely benign
p.Pro517His	P	517	H	0.1852	Likely benign
p.Pro517Leu	P	517	L	0.092	Likely benign
p.Pro518Ala	P	518	A	0.0803	Likely benign
p.Pro518Ser	P	518	S	0.1133	Likely benign
p.Pro518Thr	P	518	T	0.1243	Likely benign
p.Pro518Arg	P	518	R	0.1813	Likely benign
p.Pro518Gln	P	518	Q	0.1459	Likely benign
p.Pro518Leu	P	518	L	0.1041	Likely benign
p.Pro519Ala	P	519	A	0.0774	Likely benign
p.Pro519Ser	P	519	S	0.1102	Likely benign
p.Pro519Thr	P	519	T	0.1187	Likely benign
p.Pro519Arg	P	519	R	0.1802	Likely benign
p.Pro519His	P	519	H	0.1759	Likely benign
p.Pro519Leu	P	519	L	0.0914	Likely benign
p.Pro520Ala	P	520	A	0.074	Likely benign
p.Pro520Ser	P	520	S	0.0892	Likely benign
p.Pro520Thr	P	520	T	0.1025	Likely benign
p.Pro520Arg	P	520	R	0.15	Likely benign
p.Pro520Gln	P	520	Q	0.1237	Likely benign
p.Pro520Leu	P	520	L	0.1118	Likely benign
p.Leu521Ile	L	521	I	0.0885	Likely benign
p.Leu521Val	L	521	V	0.0712	Likely benign
p.Leu521Arg	L	521	R	0.1067	Likely benign
p.Leu521Gln	L	521	Q	0.0881	Likely benign
p.Leu521Pro	L	521	P	0.0404	Likely benign
p.Leu522Met	L	522	M	0.1086	Likely benign
p.Leu522Val	L	522	V	0.0872	Likely benign
p.Leu522Arg	L	522	R	0.1397	Likely benign
p.Leu522Gln	L	522	Q	0.0994	Likely benign
p.Leu522Pro	L	522	P	0.0637	Likely benign
p.Pro523Ala	P	523	A	0.0762	Likely benign
p.Pro523Ser	P	523	S	0.0835	Likely benign
p.Pro523Thr	P	523	T	0.0966	Likely benign
p.Pro523Arg	P	523	R	0.1355	Likely benign
p.Pro523His	P	523	H	0.131	Likely benign
p.Pro523Leu	P	523	L	0.1231	Likely benign
p.Cys524Arg	C	524	R	0.1158	Likely benign
p.Cys524Gly	C	524	G	0.0357	Likely benign
p.Cys524Ser	C	524	S	0.0605	Likely benign
p.Cys524Phe	C	524	F	0.0918	Likely benign
p.Cys524Tyr	C	524	Y	0.0936	Likely benign
p.Cys524Trp	C	524	W	0.1695	Likely benign
p.Thr525Ala	T	525	A	0.0609	Likely benign
p.Thr525Pro	T	525	P	0.0504	Likely benign
p.Thr525Ser	T	525	S	0.067	Likely benign
p.Thr525Asn	T	525	N	0.0838	Likely benign
p.Thr525Ile	T	525	I	0.096	Likely benign
p.Cys526Arg	C	526	R	0.1024	Likely benign
p.Cys526Gly	C	526	G	0.0484	Likely benign
p.Cys526Ser	C	526	S	0.0616	Likely benign
p.Cys526Phe	C	526	F	0.0677	Likely benign
p.Cys526Tyr	C	526	Y	0.0763	Likely benign
p.Cys526Trp	C	526	W	0.1345	Likely benign
p.Ser527Arg	S	527	R	0.1784	Likely benign
p.Ser527Cys	S	527	C	0.0682	Likely benign
p.Ser527Gly	S	527	G	0.0555	Likely benign
p.Ser527Asn	S	527	N	0.0985	Likely benign
p.Ser527Ile	S	527	I	0.0914	Likely benign
p.Ser527Thr	S	527	T	0.0772	Likely benign
p.Pro528Ala	P	528	A	0.0622	Likely benign
p.Pro528Ser	P	528	S	0.0698	Likely benign
p.Pro528Thr	P	528	T	0.0695	Likely benign
p.Pro528Arg	P	528	R	0.0694	Likely benign
p.Pro528His	P	528	H	0.0772	Likely benign
p.Pro528Leu	P	528	L	0.0686	Likely benign
p.Pro529Ala	P	529	A	0.0519	Likely benign
p.Pro529Ser	P	529	S	0.0698	Likely benign
p.Pro529Thr	P	529	T	0.0653	Likely benign
p.Pro529Arg	P	529	R	0.0859	Likely benign
p.Pro529His	P	529	H	0.0919	Likely benign
p.Pro529Leu	P	529	L	0.0829	Likely benign
p.Val530Leu	V	530	L	0.0752	Likely benign
p.Val530Met	V	530	M	0.0821	Likely benign
p.Val530Ala	V	530	A	0.0584	Likely benign
p.Val530Glu	V	530	E	0.1001	Likely benign
p.Val530Gly	V	530	G	0.0675	Likely benign
p.Ala531Pro	A	531	P	0.07	Likely benign
p.Ala531Ser	A	531	S	0.0793	Likely benign
p.Ala531Thr	A	531	T	0.0711	Likely benign
p.Ala531Glu	A	531	E	0.1103	Likely benign
p.Ala531Gly	A	531	G	0.075	Likely benign
p.Ala531Val	A	531	V	0.0728	Likely benign
p.Gly532Arg	G	532	R	0.1129	Likely benign
p.Gly532Ala	G	532	A	0.0668	Likely benign
p.Gly532Glu	G	532	E	0.0937	Likely benign
p.Gly532Val	G	532	V	0.0938	Likely benign
p.Gly533Arg	G	533	R	0.1196	Likely benign
p.Gly533Cys	G	533	C	0.0922	Likely benign
p.Gly533Ser	G	533	S	0.0741	Likely benign
p.Gly533Ala	G	533	A	0.0815	Likely benign
p.Gly533Asp	G	533	D	0.0789	Likely benign
p.Gly533Val	G	533	V	0.0942	Likely benign
p.Met534Leu	M	534	L	0.0949	Likely benign
p.Met534Val	M	534	V	0.0565	Likely benign
p.Met534Arg	M	534	R	0.0907	Likely benign
p.Met534Lys	M	534	K	0.1008	Likely benign
p.Met534Thr	M	534	T	0.0835	Likely benign
p.Met534Ile	M	534	I	0.1334	Likely benign
p.Glu535Gln	E	535	Q	0.1356	Likely benign
p.Glu535Lys	E	535	K	0.1859	Likely benign
p.Glu535Ala	E	535	A	0.1697	Likely benign
p.Glu535Gly	E	535	G	0.1251	Likely benign
p.Glu535Val	E	535	V	0.294	Likely benign
p.Glu535Asp	E	535	D	0.1341	Likely benign
p.Glu536Gln	E	536	Q	0.1627	Likely benign
p.Glu536Lys	E	536	K	0.1848	Likely benign
p.Glu536Ala	E	536	A	0.1217	Likely benign
p.Glu536Gly	E	536	G	0.1293	Likely benign
p.Glu536Val	E	536	V	0.2411	Likely benign
p.Glu536Asp	E	536	D	0.099	Likely benign
p.Val537Ile	V	537	I	0.0742	Likely benign
p.Val537Leu	V	537	L	0.1809	Likely benign
p.Val537Phe	V	537	F	0.1782	Likely benign
p.Val537Ala	V	537	A	0.2785	Likely benign
p.Val537Asp	V	537	D	0.3386	Likely benign
p.Val537Gly	V	537	G	0.2237	Likely benign
p.Ile538Leu	I	538	L	0.1719	Likely benign
p.Ile538Phe	I	538	F	0.2294	Likely benign
p.Ile538Val	I	538	V	0.1298	Likely benign
p.Ile538Asn	I	538	N	0.5914	Likely pathogenic
p.Ile538Ser	I	538	S	0.5006	Ambiguous
p.Ile538Thr	I	538	T	0.2746	Likely benign
p.Ile538Met	I	538	M	0.1424	Likely benign
p.Val539Leu	V	539	L	0.18	Likely benign
p.Val539Met	V	539	M	0.1452	Likely benign
p.Val539Ala	V	539	A	0.1713	Likely benign
p.Val539Glu	V	539	E	0.3234	Likely benign
p.Val539Gly	V	539	G	0.2496	Likely benign
p.Ala540Pro	A	540	P	0.1132	Likely benign
p.Ala540Ser	A	540	S	0.1053	Likely benign
p.Ala540Thr	A	540	T	0.1162	Likely benign
p.Ala540Asp	A	540	D	0.3937	Ambiguous
p.Ala540Gly	A	540	G	0.1526	Likely benign
p.Ala540Val	A	540	V	0.1763	Likely benign
p.Gln541Glu	Q	541	E	0.0779	Likely benign
p.Gln541Lys	Q	541	K	0.0929	Likely benign
p.Gln541Arg	Q	541	R	0.0692	Likely benign
p.Gln541Leu	Q	541	L	0.1363	Likely benign
p.Gln541Pro	Q	541	P	0.0757	Likely benign
p.Gln541His	Q	541	H	0.1099	Likely benign
p.Val542Leu	V	542	L	0.2345	Likely benign
p.Val542Met	V	542	M	0.1562	Likely benign
p.Val542Ala	V	542	A	0.1177	Likely benign
p.Val542Glu	V	542	E	0.2052	Likely benign
p.Val542Gly	V	542	G	0.1201	Likely benign
p.Asp543Asn	D	543	N	0.1003	Likely benign
p.Asp543His	D	543	H	0.1527	Likely benign
p.Asp543Tyr	D	543	Y	0.146	Likely benign
p.Asp543Ala	D	543	A	0.109	Likely benign
p.Asp543Gly	D	543	G	0.085	Likely benign
p.Asp543Val	D	543	V	0.165	Likely benign
p.Asp543Glu	D	543	E	0.1524	Likely benign
p.His544Asn	H	544	N	0.0949	Likely benign
p.His544Asp	H	544	D	0.1257	Likely benign
p.His544Tyr	H	544	Y	0.096	Likely benign
p.His544Arg	H	544	R	0.0782	Likely benign
p.His544Leu	H	544	L	0.1037	Likely benign
p.His544Pro	H	544	P	0.0803	Likely benign
p.His544Gln	H	544	Q	0.1245	Likely benign
p.Gly545Arg	G	545	R	0.1345	Likely benign
p.Gly545Cys	G	545	C	0.0759	Likely benign
p.Gly545Ser	G	545	S	0.0634	Likely benign
p.Gly545Ala	G	545	A	0.079	Likely benign
p.Gly545Asp	G	545	D	0.1427	Likely benign
p.Gly545Val	G	545	V	0.0941	Likely benign
p.Leu546Met	L	546	M	0.1159	Likely benign
p.Leu546Val	L	546	V	0.0988	Likely benign
p.Leu546Ser	L	546	S	0.1965	Likely benign
p.Leu546Trp	L	546	W	0.1189	Likely benign
p.Leu546Phe	L	546	F	0.1081	Likely benign
p.Gly547Arg	G	547	R	0.3548	Ambiguous
p.Gly547Cys	G	547	C	0.1839	Likely benign
p.Gly547Ser	G	547	S	0.1267	Likely benign
p.Gly547Ala	G	547	A	0.1498	Likely benign
p.Gly547Asp	G	547	D	0.2299	Likely benign
p.Gly547Val	G	547	V	0.219	Likely benign
p.Ser548Ala	S	548	A	0.0754	Likely benign
p.Ser548Pro	S	548	P	0.1086	Likely benign
p.Ser548Thr	S	548	T	0.092	Likely benign
p.Ser548Leu	S	548	L	0.0972	Likely benign
p.Ala549Pro	A	549	P	0.1071	Likely benign
p.Ala549Ser	A	549	S	0.079	Likely benign
p.Ala549Thr	A	549	T	0.0733	Likely benign
p.Ala549Glu	A	549	E	0.1845	Likely benign
p.Ala549Gly	A	549	G	0.0953	Likely benign
p.Ala549Val	A	549	V	0.0875	Likely benign
p.Trp550Arg	W	550	R	0.193	Likely benign
p.Trp550Gly	W	550	G	0.1054	Likely benign
p.Trp550Leu	W	550	L	0.1744	Likely benign
p.Trp550Ser	W	550	S	0.1361	Likely benign
p.Trp550Cys	W	550	C	0.3284	Likely benign
p.Val551Ile	V	551	I	0.1091	Likely benign
p.Val551Leu	V	551	L	0.2185	Likely benign
p.Val551Phe	V	551	F	0.16	Likely benign
p.Val551Ala	V	551	A	0.2478	Likely benign
p.Val551Asp	V	551	D	0.3826	Ambiguous
p.Val551Gly	V	551	G	0.184	Likely benign
p.Pro552Ala	P	552	A	0.1531	Likely benign
p.Pro552Ser	P	552	S	0.2311	Likely benign
p.Pro552Thr	P	552	T	0.2303	Likely benign
p.Pro552Arg	P	552	R	0.2436	Likely benign
p.Pro552His	P	552	H	0.3083	Likely benign
p.Pro552Leu	P	552	L	0.2126	Likely benign
p.Ser553Arg	S	553	R	0.2334	Likely benign
p.Ser553Cys	S	553	C	0.0803	Likely benign
p.Ser553Gly	S	553	G	0.0755	Likely benign
p.Ser553Asn	S	553	N	0.1414	Likely benign
p.Ser553Ile	S	553	I	0.1731	Likely benign
p.Ser553Thr	S	553	T	0.0915	Likely benign
p.His554Asn	H	554	N	0.1728	Likely benign
p.His554Asp	H	554	D	0.3227	Likely benign
p.His554Tyr	H	554	Y	0.118	Likely benign
p.His554Arg	H	554	R	0.1108	Likely benign
p.His554Leu	H	554	L	0.1511	Likely benign
p.His554Pro	H	554	P	0.1087	Likely benign
p.His554Gln	H	554	Q	0.229	Likely benign
p.Arg555Gly	R	555	G	0.237	Likely benign
p.Arg555Trp	R	555	W	0.1689	Likely benign
p.Arg555Gln	R	555	Q	0.1038	Likely benign
p.Arg555Leu	R	555	L	0.2359	Likely benign
p.Arg555Pro	R	555	P	0.3787	Ambiguous
p.Arg556Gly	R	556	G	0.112	Likely benign
p.Arg556Trp	R	556	W	0.1169	Likely benign
p.Arg556Gln	R	556	Q	0.076	Likely benign
p.Arg556Leu	R	556	L	0.1144	Likely benign
p.Arg556Pro	R	556	P	0.1508	Likely benign
p.Val557Leu	V	557	L	0.4686	Ambiguous
p.Val557Met	V	557	M	0.3747	Ambiguous
p.Val557Ala	V	557	A	0.4804	Ambiguous
p.Val557Glu	V	557	E	0.5789	Likely pathogenic
p.Val557Gly	V	557	G	0.3353	Likely benign
p.Asn558Asp	N	558	D	0.2087	Likely benign
p.Asn558His	N	558	H	0.0851	Likely benign
p.Asn558Tyr	N	558	Y	0.1365	Likely benign
p.Asn558Ile	N	558	I	0.1759	Likely benign
p.Asn558Ser	N	558	S	0.1022	Likely benign
p.Asn558Thr	N	558	T	0.1407	Likely benign
p.Asn558Lys	N	558	K	0.2205	Likely benign
p.Pro559Ala	P	559	A	0.0811	Likely benign
p.Pro559Ser	P	559	S	0.1622	Likely benign
p.Pro559Thr	P	559	T	0.1182	Likely benign
p.Pro559Arg	P	559	R	0.1634	Likely benign
p.Pro559Gln	P	559	Q	0.1756	Likely benign
p.Pro559Leu	P	559	L	0.1138	Likely benign
p.Pro560Ala	P	560	A	0.6826	Likely pathogenic
p.Pro560Ser	P	560	S	0.931	Likely pathogenic
p.Pro560Thr	P	560	T	0.9181	Likely pathogenic
p.Pro560Arg	P	560	R	0.9431	Likely pathogenic
p.Pro560His	P	560	H	0.9775	Likely pathogenic
p.Pro560Leu	P	560	L	0.8866	Likely pathogenic
p.Thr561Ala	T	561	A	0.1075	Likely benign
p.Thr561Pro	T	561	P	0.2528	Likely benign
p.Thr561Ser	T	561	S	0.117	Likely benign
p.Thr561Arg	T	561	R	0.2068	Likely benign
p.Thr561Ile	T	561	I	0.4036	Ambiguous
p.Thr561Lys	T	561	K	0.269	Likely benign
p.Leu562Met	L	562	M	0.131	Likely benign
p.Leu562Val	L	562	V	0.0616	Likely benign
p.Leu562Arg	L	562	R	0.1278	Likely benign
p.Leu562Gln	L	562	Q	0.0983	Likely benign
p.Leu562Pro	L	562	P	0.7074	Likely pathogenic
p.Arg563Cys	R	563	C	0.4573	Ambiguous
p.Arg563Gly	R	563	G	0.8078	Likely pathogenic
p.Arg563Ser	R	563	S	0.9409	Likely pathogenic
p.Arg563His	R	563	H	0.4016	Ambiguous
p.Arg563Leu	R	563	L	0.649	Likely pathogenic
p.Arg563Pro	R	563	P	0.5929	Likely pathogenic
p.Met564Leu	M	564	L	0.6463	Likely pathogenic
p.Met564Val	M	564	V	0.8838	Likely pathogenic
p.Met564Arg	M	564	R	0.9829	Likely pathogenic
p.Met564Lys	M	564	K	0.976	Likely pathogenic
p.Met564Thr	M	564	T	0.973	Likely pathogenic
p.Met564Ile	M	564	I	0.9928	Likely pathogenic
p.Lys565Gln	K	565	Q	0.9111	Likely pathogenic
p.Lys565Glu	K	565	E	0.9913	Likely pathogenic
p.Lys565Arg	K	565	R	0.2013	Likely benign
p.Lys565Met	K	565	M	0.9749	Likely pathogenic
p.Lys565Thr	K	565	T	0.9849	Likely pathogenic
p.Lys565Asn	K	565	N	0.9961	Likely pathogenic
p.Lys566Gln	K	566	Q	0.777	Likely pathogenic
p.Lys566Glu	K	566	E	0.9764	Likely pathogenic
p.Lys566Arg	K	566	R	0.2017	Likely benign
p.Lys566Met	K	566	M	0.8487	Likely pathogenic
p.Lys566Thr	K	566	T	0.7986	Likely pathogenic
p.Lys566Asn	K	566	N	0.958	Likely pathogenic
p.Leu567Met	L	567	M	0.534	Ambiguous
p.Leu567Val	L	567	V	0.5411	Ambiguous
p.Leu567Arg	L	567	R	0.9667	Likely pathogenic
p.Leu567Gln	L	567	Q	0.9824	Likely pathogenic
p.Leu567Pro	L	567	P	0.9789	Likely pathogenic
p.Asn568Asp	N	568	D	0.9732	Likely pathogenic
p.Asn568His	N	568	H	0.6797	Likely pathogenic
p.Asn568Tyr	N	568	Y	0.7276	Likely pathogenic
p.Asn568Ile	N	568	I	0.8399	Likely pathogenic
p.Asn568Ser	N	568	S	0.4302	Ambiguous
p.Asn568Thr	N	568	T	0.8615	Likely pathogenic
p.Asn568Lys	N	568	K	0.9868	Likely pathogenic
p.Trp569Arg	W	569	R	0.999	Likely pathogenic
p.Trp569Gly	W	569	G	0.9889	Likely pathogenic
p.Trp569Leu	W	569	L	0.9821	Likely pathogenic
p.Trp569Ser	W	569	S	0.9961	Likely pathogenic
p.Trp569Cys	W	569	C	0.9987	Likely pathogenic
p.Gln570Glu	Q	570	E	0.3268	Likely benign
p.Gln570Lys	Q	570	K	0.477	Ambiguous
p.Gln570Arg	Q	570	R	0.5318	Ambiguous
p.Gln570Leu	Q	570	L	0.4242	Ambiguous
p.Gln570Pro	Q	570	P	0.7033	Likely pathogenic
p.Gln570His	Q	570	H	0.8337	Likely pathogenic
p.Lys571Gln	K	571	Q	0.8159	Likely pathogenic
p.Lys571Glu	K	571	E	0.9746	Likely pathogenic
p.Lys571Arg	K	571	R	0.2833	Likely benign
p.Lys571Met	K	571	M	0.856	Likely pathogenic
p.Lys571Thr	K	571	T	0.9007	Likely pathogenic
p.Lys571Asn	K	571	N	0.9717	Likely pathogenic
p.Leu572Met	L	572	M	0.4567	Ambiguous
p.Leu572Val	L	572	V	0.3726	Ambiguous
p.Leu572Arg	L	572	R	0.97	Likely pathogenic
p.Leu572Gln	L	572	Q	0.9771	Likely pathogenic
p.Leu572Pro	L	572	P	0.9773	Likely pathogenic
p.Pro573Ala	P	573	A	0.3388	Likely benign
p.Pro573Ser	P	573	S	0.4433	Ambiguous
p.Pro573Thr	P	573	T	0.5299	Ambiguous
p.Pro573Arg	P	573	R	0.6379	Likely pathogenic
p.Pro573Gln	P	573	Q	0.632	Likely pathogenic
p.Pro573Leu	P	573	L	0.5558	Ambiguous
p.Ser574Ala	S	574	A	0.0772	Likely benign
p.Ser574Pro	S	574	P	0.158	Likely benign
p.Ser574Thr	S	574	T	0.1283	Likely benign
p.Ser574Cys	S	574	C	0.1404	Likely benign
p.Ser574Phe	S	574	F	0.3663	Ambiguous
p.Ser574Tyr	S	574	Y	0.3604	Ambiguous
p.Asn575Asp	N	575	D	0.1298	Likely benign
p.Asn575His	N	575	H	0.0731	Likely benign
p.Asn575Tyr	N	575	Y	0.1618	Likely benign
p.Asn575Ile	N	575	I	0.2231	Likely benign
p.Asn575Ser	N	575	S	0.068	Likely benign
p.Asn575Thr	N	575	T	0.1034	Likely benign
p.Asn575Lys	N	575	K	0.2474	Likely benign
p.Val576Leu	V	576	L	0.4583	Ambiguous
p.Val576Met	V	576	M	0.2643	Likely benign
p.Val576Ala	V	576	A	0.2675	Likely benign
p.Val576Glu	V	576	E	0.6861	Likely pathogenic
p.Val576Gly	V	576	G	0.5601	Ambiguous
p.Ala577Pro	A	577	P	0.4906	Ambiguous
p.Ala577Ser	A	577	S	0.1993	Likely benign
p.Ala577Thr	A	577	T	0.176	Likely benign
p.Ala577Glu	A	577	E	0.7251	Likely pathogenic
p.Ala577Gly	A	577	G	0.3617	Ambiguous
p.Ala577Val	A	577	V	0.0995	Likely benign
p.Arg578Cys	R	578	C	0.1287	Likely benign
p.Arg578Gly	R	578	G	0.1056	Likely benign
p.Arg578Ser	R	578	S	0.255	Likely benign
p.Arg578His	R	578	H	0.1122	Likely benign
p.Arg578Leu	R	578	L	0.13	Likely benign
p.Arg578Pro	R	578	P	0.4312	Ambiguous
p.Glu579Gln	E	579	Q	0.1694	Likely benign
p.Glu579Lys	E	579	K	0.2809	Likely benign
p.Glu579Ala	E	579	A	0.2257	Likely benign
p.Glu579Gly	E	579	G	0.1785	Likely benign
p.Glu579Val	E	579	V	0.3583	Ambiguous
p.Glu579Asp	E	579	D	0.1802	Likely benign
p.His580Asn	H	580	N	0.084	Likely benign
p.His580Asp	H	580	D	0.1235	Likely benign
p.His580Tyr	H	580	Y	0.1057	Likely benign
p.His580Arg	H	580	R	0.0592	Likely benign
p.His580Leu	H	580	L	0.1215	Likely benign
p.His580Pro	H	580	P	0.099	Likely benign
p.His580Gln	H	580	Q	0.0886	Likely benign
p.Asn581Asp	N	581	D	0.0921	Likely benign
p.Asn581His	N	581	H	0.063	Likely benign
p.Asn581Tyr	N	581	Y	0.1204	Likely benign
p.Asn581Ile	N	581	I	0.1882	Likely benign
p.Asn581Ser	N	581	S	0.0548	Likely benign
p.Asn581Thr	N	581	T	0.0937	Likely benign
p.Asn581Lys	N	581	K	0.1906	Likely benign
p.Ser582Ala	S	582	A	0.3091	Likely benign
p.Ser582Pro	S	582	P	0.9215	Likely pathogenic
p.Ser582Thr	S	582	T	0.3155	Likely benign
p.Ser582Cys	S	582	C	0.2003	Likely benign
p.Ser582Phe	S	582	F	0.9253	Likely pathogenic
p.Ser582Tyr	S	582	Y	0.8639	Likely pathogenic
p.Met583Leu	M	583	L	0.1611	Likely benign
p.Met583Val	M	583	V	0.1386	Likely benign
p.Met583Arg	M	583	R	0.8263	Likely pathogenic
p.Met583Lys	M	583	K	0.843	Likely pathogenic
p.Met583Thr	M	583	T	0.8045	Likely pathogenic
p.Met583Ile	M	583	I	0.6032	Likely pathogenic
p.Trp584Arg	W	584	R	0.998	Likely pathogenic
p.Trp584Gly	W	584	G	0.9639	Likely pathogenic
p.Trp584Leu	W	584	L	0.9309	Likely pathogenic
p.Trp584Ser	W	584	S	0.9881	Likely pathogenic
p.Trp584Cys	W	584	C	0.9972	Likely pathogenic
p.Ala585Pro	A	585	P	0.8716	Likely pathogenic
p.Ala585Ser	A	585	S	0.1253	Likely benign
p.Ala585Thr	A	585	T	0.1665	Likely benign
p.Ala585Glu	A	585	E	0.463	Ambiguous
p.Ala585Gly	A	585	G	0.2151	Likely benign
p.Ala585Val	A	585	V	0.2251	Likely benign
p.Ser586Ala	S	586	A	0.0746	Likely benign
p.Ser586Pro	S	586	P	0.4617	Ambiguous
p.Ser586Thr	S	586	T	0.0774	Likely benign
p.Ser586Cys	S	586	C	0.1009	Likely benign
p.Ser586Phe	S	586	F	0.1639	Likely benign
p.Ser586Tyr	S	586	Y	0.1633	Likely benign
p.Leu587Met	L	587	M	0.1292	Likely benign
p.Leu587Val	L	587	V	0.0973	Likely benign
p.Leu587Arg	L	587	R	0.2852	Likely benign
p.Leu587Gln	L	587	Q	0.2473	Likely benign
p.Leu587Pro	L	587	P	0.5381	Ambiguous
p.Ser588Arg	S	588	R	0.3357	Likely benign
p.Ser588Cys	S	588	C	0.083	Likely benign
p.Ser588Gly	S	588	G	0.0621	Likely benign
p.Ser588Asn	S	588	N	0.1213	Likely benign
p.Ser588Ile	S	588	I	0.1628	Likely benign
p.Ser588Thr	S	588	T	0.0912	Likely benign
p.Ser589Arg	S	589	R	0.2405	Likely benign
p.Ser589Cys	S	589	C	0.0738	Likely benign
p.Ser589Gly	S	589	G	0.0657	Likely benign
p.Ser589Asn	S	589	N	0.1135	Likely benign
p.Ser589Ile	S	589	I	0.1146	Likely benign
p.Ser589Thr	S	589	T	0.0871	Likely benign
p.Pro590Ala	P	590	A	0.063	Likely benign
p.Pro590Ser	P	590	S	0.0747	Likely benign
p.Pro590Thr	P	590	T	0.0691	Likely benign
p.Pro590Arg	P	590	R	0.0824	Likely benign
p.Pro590His	P	590	H	0.0914	Likely benign
p.Pro590Leu	P	590	L	0.0675	Likely benign
p.Asp591Asn	D	591	N	0.0726	Likely benign
p.Asp591His	D	591	H	0.0781	Likely benign
p.Asp591Tyr	D	591	Y	0.098	Likely benign
p.Asp591Ala	D	591	A	0.0664	Likely benign
p.Asp591Gly	D	591	G	0.0565	Likely benign
p.Asp591Val	D	591	V	0.0867	Likely benign
p.Asp591Glu	D	591	E	0.082	Likely benign
p.Ala592Pro	A	592	P	0.1199	Likely benign
p.Ala592Ser	A	592	S	0.0834	Likely benign
p.Ala592Thr	A	592	T	0.067	Likely benign
p.Ala592Asp	A	592	D	0.1286	Likely benign
p.Ala592Gly	A	592	G	0.093	Likely benign
p.Ala592Val	A	592	V	0.0849	Likely benign
p.Glu593Gln	E	593	Q	0.0992	Likely benign
p.Glu593Lys	E	593	K	0.083	Likely benign
p.Glu593Ala	E	593	A	0.0875	Likely benign
p.Glu593Gly	E	593	G	0.0914	Likely benign
p.Glu593Val	E	593	V	0.1291	Likely benign
p.Glu593Asp	E	593	D	0.1034	Likely benign
p.Ala594Pro	A	594	P	0.0922	Likely benign
p.Ala594Ser	A	594	S	0.0881	Likely benign
p.Ala594Thr	A	594	T	0.07	Likely benign
p.Ala594Asp	A	594	D	0.1004	Likely benign
p.Ala594Gly	A	594	G	0.0911	Likely benign
p.Ala594Val	A	594	V	0.0634	Likely benign
p.Val595Leu	V	595	L	0.1427	Likely benign
p.Val595Met	V	595	M	0.109	Likely benign
p.Val595Ala	V	595	A	0.1427	Likely benign
p.Val595Glu	V	595	E	0.2707	Likely benign
p.Val595Gly	V	595	G	0.2013	Likely benign
p.Glu596Gln	E	596	Q	0.122	Likely benign
p.Glu596Lys	E	596	K	0.1497	Likely benign
p.Glu596Ala	E	596	A	0.1453	Likely benign
p.Glu596Gly	E	596	G	0.2323	Likely benign
p.Glu596Val	E	596	V	0.1591	Likely benign
p.Glu596Asp	E	596	D	0.1719	Likely benign
p.Pro597Ala	P	597	A	0.3638	Ambiguous
p.Pro597Ser	P	597	S	0.8695	Likely pathogenic
p.Pro597Thr	P	597	T	0.5741	Likely pathogenic
p.Pro597Arg	P	597	R	0.868	Likely pathogenic
p.Pro597His	P	597	H	0.9138	Likely pathogenic
p.Pro597Leu	P	597	L	0.2616	Likely benign
p.Asp598Asn	D	598	N	0.1121	Likely benign
p.Asp598His	D	598	H	0.4649	Ambiguous
p.Asp598Tyr	D	598	Y	0.4504	Ambiguous
p.Asp598Ala	D	598	A	0.3865	Ambiguous
p.Asp598Gly	D	598	G	0.6074	Likely pathogenic
p.Asp598Val	D	598	V	0.3903	Ambiguous
p.Asp598Glu	D	598	E	0.5008	Ambiguous
p.Phe599Ile	F	599	I	0.6449	Likely pathogenic
p.Phe599Leu	F	599	L	0.9422	Likely pathogenic
p.Phe599Val	F	599	V	0.6515	Likely pathogenic
p.Phe599Cys	F	599	C	0.832	Likely pathogenic
p.Phe599Ser	F	599	S	0.9131	Likely pathogenic
p.Phe599Tyr	F	599	Y	0.199	Likely benign
p.Ser600Ala	S	600	A	0.0693	Likely benign
p.Ser600Pro	S	600	P	0.075	Likely benign
p.Ser600Thr	S	600	T	0.0883	Likely benign
p.Ser600Cys	S	600	C	0.0804	Likely benign
p.Ser600Phe	S	600	F	0.1695	Likely benign
p.Ser600Tyr	S	600	Y	0.1644	Likely benign
p.Ser601Arg	S	601	R	0.4852	Ambiguous
p.Ser601Cys	S	601	C	0.1168	Likely benign
p.Ser601Gly	S	601	G	0.0958	Likely benign
p.Ser601Asn	S	601	N	0.1743	Likely benign
p.Ser601Ile	S	601	I	0.3321	Likely benign
p.Ser601Thr	S	601	T	0.1131	Likely benign
p.Ile602Leu	I	602	L	0.2053	Likely benign
p.Ile602Phe	I	602	F	0.6664	Likely pathogenic
p.Ile602Val	I	602	V	0.1645	Likely benign
p.Ile602Asn	I	602	N	0.9838	Likely pathogenic
p.Ile602Ser	I	602	S	0.9463	Likely pathogenic
p.Ile602Thr	I	602	T	0.6902	Likely pathogenic
p.Ile602Met	I	602	M	0.1855	Likely benign
p.Glu603Gln	E	603	Q	0.6866	Likely pathogenic
p.Glu603Lys	E	603	K	0.948	Likely pathogenic
p.Glu603Ala	E	603	A	0.8939	Likely pathogenic
p.Glu603Gly	E	603	G	0.9101	Likely pathogenic
p.Glu603Val	E	603	V	0.9745	Likely pathogenic
p.Glu603Asp	E	603	D	0.9585	Likely pathogenic
p.Arg604Gly	R	604	G	0.1151	Likely benign
p.Arg604Gln	R	604	Q	0.0604	Likely benign
p.Arg604Leu	R	604	L	0.1129	Likely benign
p.Arg604Pro	R	604	P	0.7378	Likely pathogenic
p.Leu605Ile	L	605	I	0.3559	Ambiguous
p.Leu605Val	L	605	V	0.3822	Ambiguous
p.Leu605Arg	L	605	R	0.625	Likely pathogenic
p.Leu605Gln	L	605	Q	0.6385	Likely pathogenic
p.Leu605Pro	L	605	P	0.9839	Likely pathogenic
p.Phe606Ile	F	606	I	0.9887	Likely pathogenic
p.Phe606Leu	F	606	L	0.9966	Likely pathogenic
p.Phe606Val	F	606	V	0.9818	Likely pathogenic
p.Phe606Cys	F	606	C	0.9737	Likely pathogenic
p.Phe606Ser	F	606	S	0.9939	Likely pathogenic
p.Phe606Tyr	F	606	Y	0.895	Likely pathogenic
p.Ser607Ala	S	607	A	0.1078	Likely benign
p.Ser607Pro	S	607	P	0.8841	Likely pathogenic
p.Ser607Thr	S	607	T	0.2206	Likely benign
p.Ser607Cys	S	607	C	0.0568	Likely benign
p.Ser607Phe	S	607	F	0.5827	Likely pathogenic
p.Ser607Tyr	S	607	Y	0.4984	Ambiguous
p.Phe608Ile	F	608	I	0.3381	Likely benign
p.Phe608Leu	F	608	L	0.7463	Likely pathogenic
p.Phe608Val	F	608	V	0.3534	Ambiguous
p.Phe608Cys	F	608	C	0.6145	Likely pathogenic
p.Phe608Ser	F	608	S	0.7324	Likely pathogenic
p.Phe608Tyr	F	608	Y	0.3197	Likely benign
p.Pro609Ala	P	609	A	0.1718	Likely benign
p.Pro609Ser	P	609	S	0.2737	Likely benign
p.Pro609Thr	P	609	T	0.2249	Likely benign
p.Pro609Arg	P	609	R	0.3762	Ambiguous
p.Pro609His	P	609	H	0.4238	Ambiguous
p.Pro609Leu	P	609	L	0.3094	Likely benign
p.Ala610Pro	A	610	P	0.0869	Likely benign
p.Ala610Ser	A	610	S	0.0924	Likely benign
p.Ala610Thr	A	610	T	0.0695	Likely benign
p.Ala610Glu	A	610	E	0.1097	Likely benign
p.Ala610Gly	A	610	G	0.1168	Likely benign
p.Ala610Val	A	610	V	0.0662	Likely benign
p.Ala611Pro	A	611	P	0.1051	Likely benign
p.Ala611Ser	A	611	S	0.0931	Likely benign
p.Ala611Thr	A	611	T	0.0723	Likely benign
p.Ala611Asp	A	611	D	0.3058	Likely benign
p.Ala611Gly	A	611	G	0.1023	Likely benign
p.Ala611Val	A	611	V	0.0838	Likely benign
p.Lys612Gln	K	612	Q	0.1109	Likely benign
p.Lys612Glu	K	612	E	0.1354	Likely benign
p.Lys612Arg	K	612	R	0.0803	Likely benign
p.Lys612Met	K	612	M	0.1954	Likely benign
p.Lys612Thr	K	612	T	0.1127	Likely benign
p.Lys612Asn	K	612	N	0.3271	Likely benign
p.Pro613Ala	P	613	A	0.0631	Likely benign
p.Pro613Ser	P	613	S	0.1045	Likely benign
p.Pro613Thr	P	613	T	0.079	Likely benign
p.Pro613Arg	P	613	R	0.1482	Likely benign
p.Pro613His	P	613	H	0.1727	Likely benign
p.Pro613Leu	P	613	L	0.1024	Likely benign
p.Lys614Gln	K	614	Q	0.1308	Likely benign
p.Lys614Glu	K	614	E	0.1555	Likely benign
p.Lys614Arg	K	614	R	0.073	Likely benign
p.Lys614Met	K	614	M	0.3027	Likely benign
p.Lys614Thr	K	614	T	0.1837	Likely benign
p.Lys614Asn	K	614	N	0.5122	Ambiguous
p.Glu615Gln	E	615	Q	0.1157	Likely benign
p.Glu615Lys	E	615	K	0.1422	Likely benign
p.Glu615Ala	E	615	A	0.0866	Likely benign
p.Glu615Gly	E	615	G	0.0889	Likely benign
p.Glu615Val	E	615	V	0.116	Likely benign
p.Glu615Asp	E	615	D	0.0893	Likely benign
p.Pro616Ala	P	616	A	0.057	Likely benign
p.Pro616Ser	P	616	S	0.0806	Likely benign
p.Pro616Thr	P	616	T	0.0641	Likely benign
p.Pro616Arg	P	616	R	0.1108	Likely benign
p.Pro616His	P	616	H	0.1158	Likely benign
p.Pro616Leu	P	616	L	0.0893	Likely benign
p.Thr617Ala	T	617	A	0.0538	Likely benign
p.Thr617Pro	T	617	P	0.0596	Likely benign
p.Thr617Ser	T	617	S	0.0763	Likely benign
p.Thr617Asn	T	617	N	0.0855	Likely benign
p.Thr617Ile	T	617	I	0.0927	Likely benign
p.Met618Leu	M	618	L	0.0798	Likely benign
p.Met618Val	M	618	V	0.0441	Likely benign
p.Met618Arg	M	618	R	0.085	Likely benign
p.Met618Lys	M	618	K	0.092	Likely benign
p.Met618Thr	M	618	T	0.0429	Likely benign
p.Met618Ile	M	618	I	0.1019	Likely benign
p.Val619Leu	V	619	L	0.0972	Likely benign
p.Val619Met	V	619	M	0.1033	Likely benign
p.Val619Ala	V	619	A	0.0505	Likely benign
p.Val619Glu	V	619	E	0.0926	Likely benign
p.Val619Gly	V	619	G	0.0679	Likely benign
p.Ala620Pro	A	620	P	0.0702	Likely benign
p.Ala620Ser	A	620	S	0.0812	Likely benign
p.Ala620Thr	A	620	T	0.0674	Likely benign
p.Ala620Asp	A	620	D	0.1566	Likely benign
p.Ala620Gly	A	620	G	0.0932	Likely benign
p.Ala620Val	A	620	V	0.0707	Likely benign
p.Pro621Ala	P	621	A	0.0485	Likely benign
p.Pro621Ser	P	621	S	0.0678	Likely benign
p.Pro621Thr	P	621	T	0.0568	Likely benign
p.Pro621Arg	P	621	R	0.1376	Likely benign
p.Pro621His	P	621	H	0.1426	Likely benign
p.Pro621Leu	P	621	L	0.0872	Likely benign
p.Arg622Gly	R	622	G	0.0801	Likely benign
p.Arg622Trp	R	622	W	0.1204	Likely benign
p.Arg622Gln	R	622	Q	0.0804	Likely benign
p.Arg622Leu	R	622	L	0.0926	Likely benign
p.Arg622Pro	R	622	P	0.0721	Likely benign
p.Ala623Pro	A	623	P	0.0711	Likely benign
p.Ala623Ser	A	623	S	0.084	Likely benign
p.Ala623Thr	A	623	T	0.0677	Likely benign
p.Ala623Asp	A	623	D	0.1678	Likely benign
p.Ala623Gly	A	623	G	0.0876	Likely benign
p.Ala623Val	A	623	V	0.0702	Likely benign
p.Arg624Gly	R	624	G	0.1356	Likely benign
p.Arg624Trp	R	624	W	0.1825	Likely benign
p.Arg624Lys	R	624	K	0.0961	Likely benign
p.Arg624Met	R	624	M	0.3196	Likely benign
p.Arg624Thr	R	624	T	0.2261	Likely benign
p.Arg624Ser	R	624	S	0.381	Ambiguous
[truncated: 3,683 more rows]

## Sheet: Table-S4
Protein variant	ClinVar accession number	ClinVar classification	ClinVar condition	Pathogenic mutation in the same aa
L30R	VCV000562378.1	Likely pathogenic	Not provided
R40P	VCV001020561.6	Uncertain significance	FSGS+CMT
S46F	VCV000937237.7	Uncertain significance	FSGS+CMT
Y50S	VCV000180374.2	Uncertain significance	Proteinuria INF2-related condition	YES
G52C	VCV001775026.1	Uncertain significance	Inborn genetic diseases
L53P	VCV002575974.1	Pathogenic	Not provided
R54P	VCV000981952.1	Likely pathogenic	FSGS
R56H	VCV000827825.2	Likely pathogenic	FSGS
L74R	VCV000572389.6	Uncertain significance	FSGS+CMT
L78Q	VCV000857188.7	Uncertain significance	FSGS+CMT	YES
L84P	VCV000864217.9	Uncertain significance	FSGS+CMT
G86V	VCV000618181.14	Uncertain significance	Not provided FSGS+CMT
V105E	VCV000472835.5	Likely pathogenic	FSGS+CMT	YES
R106C	VCV001728411.1	Uncertain significance	Inborn genetic diseases	YES
M109R	VCV000447578.1	Likely pathogenic	Not provided
S111L	VCV002949668.1	Uncertain significance	FSGS+CMT
I115S	VCV001363986.6	Uncertain significance	FSGS+CMT	YES
L147P	VCV000472867.6	Uncertain significance	FSGS+CMT
C151Y	VCV000562291.1	Likely pathogenic	Not provided	YES
K169E	VCV002585223.1	Uncertain significance	Glomerulopathy with fibronectin deposits 2
R177P	VCV000562270.1	Likely pathogenic	Not provided	YES
S199R	VCV002071831.2	Uncertain significance	FSGS+CMT
L224P	VCV002330346.1	Uncertain significance	Inborn genetic diseases
L233P	VCV003031506.1	uncertain significance	INF2-related condition
Q244L	VCV002930276.1	Uncertain significance	FSGS+CMT
F248S	VCV002948632.1	Uncertain significance	FSGS+CMT

## Sheet: Table-S5
Protein variant	a.a.1	Position	a.a.2	AlphaMissense score	AlphaMissense	PROVEAN score	PROVEAN	SIFT score	SIFT	PolyPhen-2 score	PolyPhen-2	Population	Population in ClinVar
p.Gln967Glu	Q	967	E	0.0728	Likely benign	-1.88	Neutral	0.337	Tolerated	0.675	Possibly damaging	NA	NA
p.Gln967Lys	Q	967	K	0.1002	Likely benign	-2.84	Deleterious	0.117	Tolerated	0.76	Possibly damaging	NA	NA
p.Gln967Arg	Q	967	R	0.0919	Likely benign	-3.04	Deleterious	0.058	Tolerated	0.879	Possibly damaging	NA	NA
p.Gln967Leu	Q	967	L	0.1103	Likely benign	-5.3	Deleterious	0.04	Damaging	0.064	Benign	NA	NA
p.Gln967Pro	Q	967	P	0.0617	Likely benign	-4.51	Deleterious	0.033	Damaging	0.916	Probably damaging	NA	NA
p.Gln967His	Q	967	H	0.2134	Likely benign	-3.88	Deleterious	0.016	Damaging	0.97	Probably damaging	YES	NA
p.Glu968Gln	E	968	Q	0.1723	Likely benign	-2.33	Neutral	0.009	Damaging	0.702	Possibly damaging	NA	NA
p.Glu968Lys	E	968	K	0.2242	Likely benign	-3.12	Deleterious	0.035	Damaging	0.103	Benign	YES	NA
p.Glu968Ala	E	968	A	0.1641	Likely benign	-4.78	Deleterious	0.007	Damaging	0.533	Possibly damaging	NA	NA
p.Glu968Gly	E	968	G	0.1282	Likely benign	-5	Deleterious	0.004	Damaging	0.452	Possibly damaging	YES	NA
p.Glu968Val	E	968	V	0.2984	Likely benign	-5.72	Deleterious	0.018	Damaging	0.795	Possibly damaging	NA	NA
p.Glu968Asp	E	968	D	0.1185	Likely benign	-1.87	Neutral	0.405	Tolerated	0.021	Benign	YES	NA
p.Glu969Gln	E	969	Q	0.246	Likely benign	-2.37	Neutral	0.004	Damaging	0.831	Possibly damaging	NA	NA
p.Glu969Lys	E	969	K	0.3472	Ambiguous	-3.21	Deleterious	0.003	Damaging	0.607	Possibly damaging	YES	YES
p.Glu969Ala	E	969	A	0.1665	Likely benign	-4.59	Deleterious	0.003	Damaging	0.681	Possibly damaging	NA	NA
p.Glu969Gly	E	969	G	0.1958	Likely benign	-4.92	Deleterious	0.004	Damaging	0.683	Possibly damaging	NA	NA
p.Glu969Val	E	969	V	0.3055	Likely benign	-5.55	Deleterious	0.001	Damaging	0.879	Possibly damaging	YES	YES
p.Glu969Asp	E	969	D	0.097	Likely benign	-0.94	Neutral	0.157	Tolerated	0.01	Benign	NA	NA
p.Val970Leu	V	970	L	0.2647	Likely benign	-1.9	Neutral	0.099	Tolerated	0.444	Benign	NA	NA
p.Val970Met	V	970	M	0.201	Likely benign	-1.61	Neutral	0.041	Damaging	0.926	Probably damaging	YES	YES
p.Val970Ala	V	970	A	0.1797	Likely benign	-1.46	Neutral	0.183	Tolerated	0.047	Benign	NA	NA
p.Val970Glu	V	970	E	0.2103	Likely benign	-2.88	Deleterious	0.28	Tolerated	0.235	Benign	NA	NA
p.Val970Gly	V	970	G	0.1143	Likely benign	-1.76	Neutral	0.199	Tolerated	0.009	Benign	NA	NA
p.Cys971Arg	C	971	R	0.7225	Likely pathogenic	-9	Deleterious	0.031	Damaging	0.995	Probably damaging	NA	NA
p.Cys971Gly	C	971	G	0.3361	Likely benign	-8.87	Deleterious	0.566	Tolerated	0.994	Probably damaging	NA	NA
p.Cys971Ser	C	971	S	0.5783	Likely pathogenic	-7.19	Deleterious	0.227	Tolerated	0.991	Probably damaging	NA	NA
p.Cys971Phe	C	971	F	0.5316	Ambiguous	-8.45	Deleterious	0.068	Tolerated	0.995	Probably damaging	NA	NA
p.Cys971Tyr	C	971	Y	0.7231	Likely pathogenic	-8.38	Deleterious	0.026	Damaging	0.995	Probably damaging	YES	NA
p.Cys971Trp	C	971	W	0.8076	Likely pathogenic	-8.58	Deleterious	0.007	Damaging	0.995	Probably damaging	YES	NA
p.Val972Ile	V	972	I	0.0875	Likely benign	-0.19	Neutral	0.251	Tolerated	0.021	Benign	NA	NA
p.Val972Leu	V	972	L	0.3101	Likely benign	-1.71	Neutral	0.153	Tolerated	0.142	Benign	NA	NA
p.Val972Phe	V	972	F	0.3791	Ambiguous	-3.63	Deleterious	0.022	Damaging	0.742	Possibly damaging	NA	NA
p.Val972Ala	V	972	A	0.6815	Likely pathogenic	-3.47	Deleterious	0.006	Damaging	0.453	Possibly damaging	NA	NA
p.Val972Asp	V	972	D	0.8782	Likely pathogenic	-5.82	Deleterious	0	Damaging	0.855	Possibly damaging	NA	NA
p.Val972Gly	V	972	G	0.756	Likely pathogenic	-6.02	Deleterious	0	Damaging	0.855	Possibly damaging	NA	NA
p.Ile973Leu	I	973	L	0.481	Ambiguous	-1.67	Neutral	0.078	Tolerated	0.967	Probably damaging	NA	NA
p.Ile973Phe	I	973	F	0.7711	Likely pathogenic	-3.49	Deleterious	0.031	Damaging	0.994	Probably damaging	NA	NA
p.Ile973Val	I	973	V	0.1943	Likely benign	-0.76	Neutral	0.273	Tolerated	0.967	Probably damaging	YES	NA
p.Ile973Asn	I	973	N	0.9882	Likely pathogenic	-5.98	Deleterious	0.001	Damaging	0.995	Probably damaging	NA	NA
p.Ile973Ser	I	973	S	0.955	Likely pathogenic	-5.22	Deleterious	0.001	Damaging	0.994	Probably damaging	NA	NA
p.Ile973Thr	I	973	T	0.7316	Likely pathogenic	-4.28	Deleterious	0.003	Damaging	0.991	Probably damaging	NA	NA
p.Ile973Met	I	973	M	0.3189	Likely benign	-2.54	Deleterious	0.401	Tolerated	0.997	Probably damaging	YES	NA
p.Asp974Asn	D	974	N	0.8443	Likely pathogenic	-4.14	Deleterious	0.017	Damaging	0.999	Probably damaging	YES	NA
p.Asp974His	D	974	H	0.9687	Likely pathogenic	-5.94	Deleterious	0.001	Damaging	1	Probably damaging	NA	NA
p.Asp974Tyr	D	974	Y	0.9679	Likely pathogenic	-7.73	Deleterious	0	Damaging	1	Probably damaging	NA	NA
p.Asp974Ala	D	974	A	0.9651	Likely pathogenic	-6.79	Deleterious	0.001	Damaging	0.999	Probably damaging	NA	NA
p.Asp974Gly	D	974	G	0.9492	Likely pathogenic	-5.81	Deleterious	0.002	Damaging	0.999	Probably damaging	NA	NA
p.Asp974Val	D	974	V	0.9821	Likely pathogenic	-7.73	Deleterious	0	Damaging	0.999	Probably damaging	NA	NA
p.Asp974Glu	D	974	E	0.859	Likely pathogenic	-3.27	Deleterious	0.024	Damaging	0.997	Probably damaging	NA	NA
p.Ala975Pro	A	975	P	0.9608	Likely pathogenic	-2.89	Deleterious	0.089	Tolerated	0.977	Probably damaging	NA	NA
p.Ala975Ser	A	975	S	0.1218	Likely benign	-1.26	Neutral	0.467	Tolerated	0.894	Possibly damaging	YES	YES
p.Ala975Thr	A	975	T	0.1375	Likely benign	-2.06	Neutral	0.173	Tolerated	0.966	Probably damaging	NA	NA
p.Ala975Asp	A	975	D	0.5308	Ambiguous	-3.01	Deleterious	0.139	Tolerated	0.951	Probably damaging	NA	NA
p.Ala975Gly	A	975	G	0.268	Likely benign	-2.16	Neutral	0.146	Tolerated	0.894	Possibly damaging	NA	NA
p.Ala975Val	A	975	V	0.1802	Likely benign	-2.67	Deleterious	0.192	Tolerated	0.946	Probably damaging	YES	NA
p.Leu976Met	L	976	M	0.7238	Likely pathogenic	-1.7	Neutral	0.004	Damaging	0.999	Probably damaging	NA	NA
p.Leu976Val	L	976	V	0.6433	Likely pathogenic	-2.56	Deleterious	0.049	Damaging	0.997	Probably damaging	NA	NA
p.Leu976Arg	L	976	R	0.9669	Likely pathogenic	-5.14	Deleterious	0	Damaging	0.999	Probably damaging	NA	NA
p.Leu976Gln	L	976	Q	0.9834	Likely pathogenic	-5.07	Deleterious	0.017	Damaging	0.999	Probably damaging	NA	NA
p.Leu976Pro	L	976	P	0.995	Likely pathogenic	-5.97	Deleterious	0.001	Damaging	0.999	Probably damaging	NA	NA
p.Leu977Met	L	977	M	0.418	Ambiguous	-1.6	Neutral	0.029	Damaging	0.999	Probably damaging	NA	NA
p.Leu977Val	L	977	V	0.5215	Ambiguous	-2.5	Deleterious	0.03	Damaging	0.997	Probably damaging	NA	NA
p.Leu977Arg	L	977	R	0.8998	Likely pathogenic	-4.74	Deleterious	0	Damaging	0.999	Probably damaging	NA	NA
p.Leu977Gln	L	977	Q	0.8932	Likely pathogenic	-4.82	Deleterious	0.01	Damaging	0.999	Probably damaging	NA	NA
p.Leu977Pro	L	977	P	0.9909	Likely pathogenic	-5.51	Deleterious	0	Damaging	0.999	Probably damaging	NA	NA
p.Ala978Pro	A	978	P	0.9799	Likely pathogenic	-3.86	Deleterious	0.085	Tolerated	0.217	Benign	NA	NA
p.Ala978Ser	A	978	S	0.1277	Likely benign	-2.08	Neutral	0.247	Tolerated	0.91	Probably damaging	NA	NA
p.Ala978Thr	A	978	T	0.2279	Likely benign	-2.81	Deleterious	0.223	Tolerated	0.958	Probably damaging	NA	NA
p.Ala978Asp	A	978	D	0.6183	Likely pathogenic	-4.49	Deleterious	0.217	Tolerated	0.972	Probably damaging	NA	NA
p.Ala978Gly	A	978	G	0.2058	Likely benign	-2.92	Deleterious	0.156	Tolerated	0.933	Probably damaging	NA	NA
p.Ala978Val	A	978	V	0.4246	Ambiguous	-3.05	Deleterious	0.095	Tolerated	0.958	Probably damaging	NA	NA
p.Asp979Asn	D	979	N	0.7751	Likely pathogenic	-3.94	Deleterious	0.087	Tolerated	0.999	Probably damaging	NA	NA
p.Asp979His	D	979	H	0.9603	Likely pathogenic	-5.66	Deleterious	0.013	Damaging	0.999	Probably damaging	NA	NA
p.Asp979Tyr	D	979	Y	0.9497	Likely pathogenic	-7.28	Deleterious	0.007	Damaging	0.999	Probably damaging	NA	NA
p.Asp979Ala	D	979	A	0.9119	Likely pathogenic	-6.64	Deleterious	0.303	Tolerated	0.999	Probably damaging	NA	NA
p.Asp979Gly	D	979	G	0.9297	Likely pathogenic	-5.7	Deleterious	0.044	Damaging	0.999	Probably damaging	NA	NA
p.Asp979Val	D	979	V	0.9723	Likely pathogenic	-7.47	Deleterious	0.004	Damaging	0.999	Probably damaging	NA	NA
p.Asp979Glu	D	979	E	0.8603	Likely pathogenic	-3.04	Deleterious	0.113	Tolerated	0.997	Probably damaging	NA	NA
p.Ile980Leu	I	980	L	0.6027	Likely pathogenic	-1.69	Neutral	0.385	Tolerated	0.906	Possibly damaging	NA	NA
p.Ile980Phe	I	980	F	0.9075	Likely pathogenic	-3.48	Deleterious	0.005	Damaging	0.99	Probably damaging	NA	NA
p.Ile980Val	I	980	V	0.5688	Likely pathogenic	-0.91	Neutral	0.007	Damaging	0.548	Possibly damaging	YES	YES
p.Ile980Asn	I	980	N	0.9929	Likely pathogenic	-6.22	Deleterious	0.001	Damaging	0.997	Probably damaging	NA	NA
p.Ile980Ser	I	980	S	0.9888	Likely pathogenic	-5.31	Deleterious	0.022	Damaging	0.99	Probably damaging	NA	NA
p.Ile980Thr	I	980	T	0.9883	Likely pathogenic	-4.43	Deleterious	0.002	Damaging	0.986	Probably damaging	YES	NA
p.Ile980Met	I	980	M	0.6562	Likely pathogenic	-2.62	Deleterious	0.006	Damaging	0.993	Probably damaging	NA	NA
p.Arg981Gly	R	981	G	0.7795	Likely pathogenic	-5.73	Deleterious	0.001	Damaging	0.969	Probably damaging	YES	NA
p.Arg981Trp	R	981	W	0.6637	Likely pathogenic	-6.76	Deleterious	0	Damaging	0.998	Probably damaging	NA	NA
p.Arg981Lys	R	981	K	0.2391	Likely benign	-2.1	Neutral	0.084	Tolerated	0.448	Possibly damaging	YES	YES
p.Arg981Met	R	981	M	0.936	Likely pathogenic	-4.93	Deleterious	0.001	Damaging	0.989	Probably damaging	YES	NA
p.Arg981Thr	R	981	T	0.901	Likely pathogenic	-4.9	Deleterious	0.002	Damaging	0.969	Probably damaging	YES	YES
p.Arg981Ser	R	981	S	0.9423	Likely pathogenic	-4.79	Deleterious	0.001	Damaging	0.958	Probably damaging	NA	NA
p.Lys982Gln	K	982	Q	0.4675	Ambiguous	-3.04	Deleterious	0.033	Damaging	0.999	Probably damaging	NA	NA
p.Lys982Glu	K	982	E	0.8052	Likely pathogenic	-3.07	Deleterious	0.113	Tolerated	0.998	Probably damaging	YES	YES
p.Lys982Arg	K	982	R	0.1274	Likely benign	-2.46	Neutral	0.102	Tolerated	0.998	Probably damaging	NA	NA
p.Lys982Met	K	982	M	0.8138	Likely pathogenic	-4.92	Deleterious	0.006	Damaging	0.999	Probably damaging	NA	NA
p.Lys982Thr	K	982	T	0.7278	Likely pathogenic	-4.77	Deleterious	0.092	Tolerated	0.999	Probably damaging	NA	NA
p.Lys982Asn	K	982	N	0.9245	Likely pathogenic	-3.89	Deleterious	0.078	Tolerated	0.999	Probably damaging	YES	NA
p.Gly983Arg	G	983	R	0.9952	Likely pathogenic	-7.04	Deleterious	0.001	Damaging	0.997	Probably damaging	NA	NA
p.Gly983Cys	G	983	C	0.9867	Likely pathogenic	-7.99	Deleterious	0.001	Damaging	0.999	Probably damaging	NA	NA
p.Gly983Ser	G	983	S	0.9701	Likely pathogenic	-5.29	Deleterious	0.043	Damaging	0.991	Probably damaging	NA	NA
p.Gly983Ala	G	983	A	0.9657	Likely pathogenic	-5.36	Deleterious	0.005	Damaging	0.99	Probably damaging	NA	NA
p.Gly983Asp	G	983	D	0.9934	Likely pathogenic	-5.94	Deleterious	0.002	Damaging	0.994	Probably damaging	NA	NA
p.Gly983Val	G	983	V	0.9833	Likely pathogenic	-7.98	Deleterious	0.001	Damaging	0.997	Probably damaging	NA	NA
p.Phe984Ile	F	984	I	0.9515	Likely pathogenic	-4.55	Deleterious	0.064	Tolerated	0.998	Probably damaging	NA	NA
p.Phe984Leu	F	984	L	0.9962	Likely pathogenic	-4.57	Deleterious	0.096	Tolerated	0.994	Probably damaging	NA	NA
p.Phe984Val	F	984	V	0.9532	Likely pathogenic	-5.37	Deleterious	0.143	Tolerated	0.998	Probably damaging	NA	NA
p.Phe984Cys	F	984	C	0.9664	Likely pathogenic	-6.02	Deleterious	0.013	Damaging	0.999	Probably damaging	NA	NA
p.Phe984Ser	F	984	S	0.9865	Likely pathogenic	-6.51	Deleterious	0.018	Damaging	0.998	Probably damaging	NA	NA
p.Phe984Tyr	F	984	Y	0.6097	Likely pathogenic	-2.47	Neutral	0.004	Damaging	0.996	Probably damaging	NA	NA
p.Gln985Glu	Q	985	E	0.1834	Likely benign	-1.51	Neutral	0.695	Tolerated	0.285	Benign	NA	NA
p.Gln985Lys	Q	985	K	0.1689	Likely benign	-1.63	Neutral	0.676	Tolerated	0.22	Benign	NA	NA
p.Gln985Arg	Q	985	R	0.1251	Likely benign	-1.88	Neutral	0.366	Tolerated	0.012	Benign	YES	NA
p.Gln985Leu	Q	985	L	0.1612	Likely benign	-3.95	Deleterious	0.204	Tolerated	0.378	Benign	NA	NA
p.Gln985Pro	Q	985	P	0.1241	Likely benign	-3.1	Deleterious	0.296	Tolerated	0.796	Possibly damaging	NA	NA
p.Gln985His	Q	985	H	0.2271	Likely benign	-2.89	Deleterious	0.085	Tolerated	0.799	Possibly damaging	YES	NA
p.Leu986Met	L	986	M	0.5757	Likely pathogenic	-1.66	Neutral	0.062	Tolerated	0.999	Probably damaging	NA	NA
p.Leu986Val	L	986	V	0.6589	Likely pathogenic	-2.57	Deleterious	0.041	Damaging	0.997	Probably damaging	NA	NA
p.Leu986Arg	L	986	R	0.8256	Likely pathogenic	-4.99	Deleterious	0.02	Damaging	0.999	Probably damaging	NA	NA
p.Leu986Gln	L	986	Q	0.9036	Likely pathogenic	-4.84	Deleterious	0.05	Damaging	0.999	Probably damaging	NA	NA
p.Leu986Pro	L	986	P	0.9429	Likely pathogenic	-5.9	Deleterious	0.009	Damaging	0.999	Probably damaging	NA	NA
p.Arg987Gly	R	987	G	0.8252	Likely pathogenic	-5.98	Deleterious	0.001	Damaging	0.988	Probably damaging	NA	NA
p.Arg987Trp	R	987	W	0.5745	Likely pathogenic	-6.95	Deleterious	0	Damaging	0.66	Possibly damaging	YES	YES
p.Arg987Gln	R	987	Q	0.3757	Ambiguous	-3.34	Deleterious	0.025	Damaging	0.99	Probably damaging	YES	YES
p.Arg987Leu	R	987	L	0.8137	Likely pathogenic	-6.02	Deleterious	0.002	Damaging	0.988	Probably damaging	NA	NA
p.Arg987Pro	R	987	P	0.9198	Likely pathogenic	-5.73	Deleterious	0.001	Damaging	0.996	Probably damaging	NA	NA
p.Lys988Gln	K	988	Q	0.7014	Likely pathogenic	-3.47	Deleterious	0.004	Damaging	0.999	Probably damaging	NA	NA
p.Lys988Glu	K	988	E	0.9156	Likely pathogenic	-3.44	Deleterious	0.02	Damaging	0.998	Probably damaging	NA	NA
p.Lys988Arg	K	988	R	0.1593	Likely benign	-2.54	Deleterious	0.084	Tolerated	0.998	Probably damaging	NA	NA
p.Lys988Met	K	988	M	0.913	Likely pathogenic	-5.29	Deleterious	0.001	Damaging	0.999	Probably damaging	NA	NA
p.Lys988Thr	K	988	T	0.9021	Likely pathogenic	-5.21	Deleterious	0.061	Tolerated	0.999	Probably damaging	NA	NA
p.Lys988Asn	K	988	N	0.9665	Likely pathogenic	-3.99	Deleterious	0.009	Damaging	0.999	Probably damaging	NA	NA
p.Thr989Ala	T	989	A	0.3281	Likely benign	-4.14	Deleterious	0.011	Damaging	0.968	Probably damaging	NA	NA
p.Thr989Pro	T	989	P	0.4111	Ambiguous	-4.77	Deleterious	0.006	Damaging	0.996	Probably damaging	NA	NA
p.Thr989Ser	T	989	S	0.4299	Ambiguous	-3.23	Deleterious	0.134	Tolerated	0.968	Probably damaging	YES	NA
p.Thr989Arg	T	989	R	0.4689	Ambiguous	-4.61	Deleterious	0.078	Tolerated	0.99	Probably damaging	NA	NA
p.Thr989Ile	T	989	I	0.8057	Likely pathogenic	-4.84	Deleterious	0.003	Damaging	0.971	Probably damaging	YES	YES
p.Thr989Lys	T	989	K	0.53	Ambiguous	-4.73	Deleterious	0.057	Tolerated	0.986	Probably damaging	NA	NA
p.Ala990Pro	A	990	P	0.1838	Likely benign	-2.9	Deleterious	0.025	Damaging	0.999	Probably damaging	NA	NA
p.Ala990Ser	A	990	S	0.0843	Likely benign	-1.42	Neutral	0.152	Tolerated	0.998	Probably damaging	NA	NA
p.Ala990Thr	A	990	T	0.0814	Likely benign	-2.32	Neutral	0.045	Damaging	0.999	Probably damaging	NA	NA
p.Ala990Asp	A	990	D	0.4098	Ambiguous	-3.51	Deleterious	0.032	Damaging	0.999	Probably damaging	NA	NA
p.Ala990Gly	A	990	G	0.1083	Likely benign	-2.03	Neutral	0.095	Tolerated	0.998	Probably damaging	YES	YES
p.Ala990Val	A	990	V	0.0975	Likely benign	-2.64	Deleterious	0.052	Tolerated	0.999	Probably damaging	YES	NA
p.Arg991Gly	R	991	G	0.1889	Likely benign	-4.17	Deleterious	0.003	Damaging	0.607	Possibly damaging	NA	NA
p.Arg991Trp	R	991	W	0.1729	Likely benign	-4.95	Deleterious	0.001	Damaging	0.949	Probably damaging	YES	NA
p.Arg991Gln	R	991	Q	0.1261	Likely benign	-2.12	Neutral	0.009	Damaging	0.041	Benign	YES	NA
p.Arg991Leu	R	991	L	0.2844	Likely benign	-4.35	Deleterious	0.074	Tolerated	0.607	Possibly damaging	NA	NA
p.Arg991Pro	R	991	P	0.325	Likely benign	-3.19	Deleterious	0.003	Damaging	0.831	Possibly damaging	NA	NA
